# Supplementary material for: Genome-wide investigation of the PLD gene family in alfalfa (Medicago sativa L.): identification, analysis and expression
Source: BMC Genomics. 2022 Mar 28;23:243. doi: 10.1186/s12864-022-08424-9 (PMC8962232; doi:10.1186/s12864-022-08424-9)
Supplement: Supplementary file 1 — Additional file 1. Sequence list of 59 MsPLDs. [file 12864_2022_8424_MOESM1_ESM.xls]

## Sheet: Table S1
Additional file 1. Sequence list of 59 MsPLDs
Gene Name	Gne ID	Sequence Type	Sequences
MsPLD01	MS.gene005281.t1	CDS	ATGTCGTCGGAGCCGTTGATTCAATCGTCTGATTCAGTATCAGCATCCCGGCAATGCGGAGAACTGGCGAGGATTTTCGATGAGTTGCCCAAAGCCAGTATCGTCTCCGTTTCGCGACCGGAGACCGGAGAAATAAGCCCGATTCTACTTTCTTATACAATTGAGTTGCAGTATAAACAGGCATGCAAATTTGTTTACATTTATTCTGTTCTTTTTGTTATTCTTTACTTCTTGAAATTGAGCGGGAAAATTGAATCAGTTGCTATGGTTTTCGTTTTGCGTTGTGTTGTTCAGAACGATTTCAAGGAATTGTTTCTTTTGAACTTTGAATTATGTAAGTTCAAGTGGCGTCTAAGGAAGAAAGCATCACAAGTTCTCTATTTACAGTTTGCTTTGCGG…
		Protein	MSSEPLIQSSDSVSASRQCGELARIFDELPKASIVSVSRPETGEISPILLSYTIELQYKQACKFVYIYSVLFVILYFLKLSGKIESVAMVFVLRCVVQNDFKELFLLNFELCKFKWRLRKKASQVLYLQFALRKRAIIEEFHDKQEQVKEWLHSLGIVDQMVMMQDDEEPDDGAIPIHHEDSVKNRYVPSVAALSIIRPSLGGQQSVADRAKVAMQNYLDLFLGNLEIVNSREVCKFLEVSKLSFLQEYGPKLREGYVTVKHLSNISQDSDVTCFPFHWFHFCDNNWTKVWAVLKPGFLALLDDPFDNKPLDIIMFDVLPSSTGKGETKVYLAEPTKERNPLRFTFKVTSGNRSICLRTISSAKVKTWVTAINEAGLRPLEGWCSPHRFGSFAPIRGLT…
MsPLD02	MS.gene40819.t1	CDS	ATGTCGTCGGAGCCGTTGATTCAATCGTCTGATTCAGTATCAGCATCCCGGCAATGCGGAGAACTGGTGAGGATTTTCGATGAATTGCCCAAAGCCAGTATCGTCTCCGTTTCGCGACCGGAGACCCGTGAAATAAGCCCGATTCTACTTTCTTATACAATTGAGTTGCAGTATAAACAGGCATGCAAATTTGTTTACATTTATTCTGTTCTTTTTGTTATTCTTTACTTCTTGAAATTGAGCGGGAAAATTGAATCAGTTGCTATGGTTTTCGTTTTGCGTTGTATTGTTCAGAACGAGTTTCAAGGAACTGTTTTCAAGTGGCGTCTAAGGAAGAAAGCATCACAAGTTCTCTATTTACAGTTTGCTTTGCGGAAACGTGCAATAATTGAAGAATTT…
		Protein	MSSEPLIQSSDSVSASRQCGELVRIFDELPKASIVSVSRPETREISPILLSYTIELQYKQACKFVYIYSVLFVILYFLKLSGKIESVAMVFVLRCIVQNEFQGTVFKWRLRKKASQVLYLQFALRKRAIIEEFHDKQEQVKEWLHSLGIVDQMVMVQDDEEPDDGAIPIHHEDSVKNRYVPSVAALSIIRPSLGGQQSVADRAKVAMQNYLDLFLGNLEIVNSREVCKFLEVSKLSFLQEYGPKLREGYVTVKHLSNISQDSDVTCFPFHWFHFCDNNWTKVWAVLKPGFLALLDDPFDNKPLDIIMFDVLPSSTGKGETKVYLAEPTKERNPLRFTFKVTSGNRSICLRTISSAKVKTWVTAINEAGLRPLEGWCSPHRFGSFAPIRGLTGDGSQAQW…
MsPLD03	MS.gene23949.t1	CDS	ATGGCGCAAATTCTGCTACATGGAACTCTTCATGCTACAATCTTTGAGGTCGATAAACTCAAGAATATTAGTGGTGGTAACATTCTTTCCAAGATAAGACAAAACTTTGAGGAGACAGTTGGATTCGGAAAAGGAACTACCAAACTTTATGCAACCATTGATTTAGAGAAAGCACGAGTGGGAAGGACCAGAATCATAGAAAAGGAGCATGTTAATCCTCAATGGAATGAGTCTTTTCACATTTACTGTGCCCATTTGGCATCGGATATCATATTCACTGTGAAAGATGATAATCCTATTGGGGCAACCTTAATTGGAAGGGCGTACATTCCTGTTGAGGAGGTATTGGGTGGTGAGGAAATAGATAGGTGGGTTGAAATATTGGATGTGAATAAAGAA…
		Protein	MAQILLHGTLHATIFEVDKLKNISGGNILSKIRQNFEETVGFGKGTTKLYATIDLEKARVGRTRIIEKEHVNPQWNESFHIYCAHLASDIIFTVKDDNPIGATLIGRAYIPVEEVLGGEEIDRWVEILDVNKEPIHGNSKIHVKLQFFDVSKDRNWALGIRSPKFPGVPYAFYTQRQGCKVSLYQDSHIPDNFVPNIQLAGGQTYQPHRCWEDVFDAITKARHLIYITGWSVYTEISLVRDSRRPKPGGDITLGELLKKKAQEGVRVLMLVWDDRTSVPLLKKDGLMATHDQETEEFFRGSEVHCVLCPRNPDDGGSIVQNIEIGTMFTHHQKILVVDSELPNEVGLNKRRIVSFVGGIDLCDGRYDTPFHSLFRTLDTAHHDDFHQPNFPGASIEKGG…
MsPLD04	MS.gene00253.t1	CDS	ATGATGACGACGGAAAAGTTAATGTCCACCGGCGGTCCCCGCTACGTTCAAATGAGATCGTCTCCGCCATCGTCTCCTGCTCCTCCTCCGACTGCGTCGGAGATTACGTCACTTCCGTCTTTTCGTCACTCCGGCGGTGAGGCTTGTCGGATTTTCGATGAATTGCCGAAAGCTACAATCGTTTCCGTTTCTCGTCCTGATGCTAGTGATATTAGTCCTATGCAACTTTCTTATACGATTCAGGTTCAGTATAAACAGTTCAAGTGGGAGCTAGTGAAGAAAGCTCATCAAGTATTTATTTTGCATTTTGCATTAAAAAAGCGTGCCTTTATTGAGGAAATTCACGAGAAGCAAGAGCAGGTTAAAGAATGGCTTCAAAATCTAGGAATTGGAGAACAC…
		Protein	MMTTEKLMSTGGPRYVQMRSSPPSSPAPPPTASEITSLPSFRHSGGEACRIFDELPKATIVSVSRPDASDISPMQLSYTIQVQYKQFKWELVKKAHQVFILHFALKKRAFIEEIHEKQEQVKEWLQNLGIGEHTTIEQVEDEGDDDTVPLQTDESVRNRDVPSSAALPIIRPALGRQHSIADRAKTAMQGYLNHFLGNISIVNSPEVCKFLEVSMLSFSPEYGPKLKEESVMVKHLAKIIKDDDSRKCCSYCFNFCNDNWQKVWAVLKPGFLALLAHPFATQPLDIIVFDVLPALDANGNGRLSLAVEMKERNPLRHSFKVTCGIRSIRIRAKSSNKVKDWVAAINDVGLRPPEGWCHPHRYGSFAPPRGLVEDDSQAQWFVDGQAAFEVMASSIEDAK…
MsPLD05	MS.gene36409.t1	CDS	ATGGATAAGCTCATTCATGGAACAATTGAGGCTACTGTCTTCAATGCAACTCCCTACTCTCCTTCATTTCCCTTCAATTGTTTATTTGTAAATGGAAAGCCTGCTTATGTGACAATCAAGATAGACAATAAGAAAGTGGCAAAAACAACACAAGAAAGTGAACGTGTTTGGAACCAAACATTTCAGATTCAGTGTGCTCATCTAGCTGATTCAACCATCACCATTACACTGAAAACAACATGTACCATATTAGGAAAATTCCAAATCAAGGCACAACAGTTGAAGGAAGACAGTTTGATCAATGGATCCTTCCCTCTACTAATGGAAAATGGTAAACCAAATCAAGAACTAAAATTAAGGTTTATATTATGGTTCAAGCCAGCAAATTTGGAACCAAGT…
		Protein	MDKLIHGTIEATVFNATPYSPSFPFNCLFVNGKPAYVTIKIDNKKVAKTTQESERVWNQTFQIQCAHLADSTITITLKTTCTILGKFQIKAQQLKEDSLINGSFPLLMENGKPNQELKLRFILWFKPANLEPSWTKLLSSEEFQGLRDATFPQRSNCHVKLYHDAHHSPTFQPPFDNCGVPRKLWEDVYKAIEGAKYLVYIAGWSFNPKMVLVRDPQTEIPHAREIKLGELLKKKAEEGVAVRVMIWDDETSFPFIKNKGVMNTHDEEAFAYFKHTKVVCRRCPRLHDKFPTIFAHHQKTITVDTKAPNSVNDREIMSFLGGLDLCDGRYDTEKHSLFETLAEESHYHDFYQTNIAGASLNKGGPREPWHDAHACVTGEAAWDVLANFEQRWTKQCDSS…
MsPLD06	MS.gene071874.t1	CDS	ATGACGACGGAGAAGTTAATGTCCACCGGCGGTCCCCGCTACGTTCAAATGAGATCGTCTCCGCCATCGTCTCCTGCTCCTCCTCCGACTGCGTCGGAGATTACGTCACTTCCGTCTTTTCGTCACTCCGGCGGTGAGGCTTGTCGGATTTTCGATGAATTGCCGAAAGCTACAATCGTTTCCGTTTCTCGTCCTGATGCTAGTGATATTAGTCCTATGCAACTTTCTTATACGATTCAGGTTCAGTATAAACAGTTCAAGTGGGAGCTAGTGAAGAAAGCTCATCAAGTATTTATTTTGCATTTTGCATTAAAAAAGCGTGCCTTTATTGAGGAAATTCACGAGAAGCAAGAGCAGGTTAAAGAATGGCTTCAAAATCTAGGAATTGGAGAACACACT…
		Protein	MTTEKLMSTGGPRYVQMRSSPPSSPAPPPTASEITSLPSFRHSGGEACRIFDELPKATIVSVSRPDASDISPMQLSYTIQVQYKQFKWELVKKAHQVFILHFALKKRAFIEEIHEKQEQVKEWLQNLGIGEHTTMEQVEDDGDDDTVPLQTDESVRNRDVPSSAALPIIRPALGRQHSIADRAKTAMQGYLNHFLGNISIVNSPEVCKFLEVSMLSFSPEYGPKLKEESVMVKHLAKIIKDDDSRKCCSYCFNFCNDNWQKVWAVLKPGFLALLAHPFATQPLDIIVFDVLPALDANGNGRLSLAVEMKERNPLRHSFKVTCGIRSIRIRAKSSNKVKDWVAAINDVGLRPPEGWCHPHRYGSFAPPRGLVEDDSQAQWFVDGQAAFEVMASSIEDAKS…
MsPLD07	MS.gene86393.t1	CDS	ATGGCGCAAATTCTGCTACATGGAACTCTTCATGCTACAATCTTTGAGGTCGACAAACTCAAGAATATTAGTGGTGGTAACATTCTTTCCAAGATAAGACAAAACTTTGAGGAGACAGTTGGATTCGGAAAAGGAACTACCAAACTTTATGCAACCATTGATTTAGAGAAAGCACGAGTGGGAAGGACCAGAATCATAGAAAAGGAGCATGTTAATCCTCAATGGAATGAGTCTTTTCACATTTACTGTGCCCATTTGGCATCGGATATCATATTCACTGTGAAAGATGATAATCCTATTGGGGCAACCTTAATTGGAAGGGCGTACATTCCTGTTGAGGAGGTATTGGGTGGTGAGGAAATAGATAGGTGGGTTGAAATATTGGATGTGAATAAAGAA…
		Protein	MAQILLHGTLHATIFEVDKLKNISGGNILSKIRQNFEETVGFGKGTTKLYATIDLEKARVGRTRIIEKEHVNPQWNESFHIYCAHLASDIIFTVKDDNPIGATLIGRAYIPVEEVLGGEEIDRWVEILDVNKEPIHGNSKIHVKLQFFDVSKDRNWALGIRSPKFPGVPYAFYTQRQGCKVSLYQDSHIPDNFVPNIQLAGGQTYQPHRCWEDVFDAITKARHLIYITGWSVYTEISLVRDSRRPKPGGDITLGELLKKKAQEGVRVLMLVWDDRTSVPLLKKDGLMATHDQETEEFFRGSEVHCVLCPRNPDDGGSIVQNIEIGTMFTHHQKILVVDSELPNEVGLNKRRIVSFVGGIDLCDGRYDTPFHSLFRTLDTAHHDDFHQPNFPGASIEKGG…
MsPLD08	MS.gene057038.t1	CDS	ATGGATAAGCTCATTCATGGAACAATTGAGGCTACTGTCTTCAATGCAACTCCCTACTCTCCTTCATTTCCCTTCAATTGTTTATTTGTAAATGGAAAGCCTGCTTATGTGACAATCAAGATAGACAATAAGAAAGTGGCAAAAACAACACAAGAAAGTGAACGTGTTTGGAACCAAACATTTCAGATTCAGTGTGCTCATCTAGCTGATTCAACCATCACCATTACACTGAAAACAACATGTACCATATTAGGAAAATTCCAAATCAAGGCACAACAGTTGAAGGAAGACAGTTTGATCAATGGATCCTTCCCTCTACTAATGGAAAATGGTAAACCAAATCAAGAACTAAAATTAAGGTTTATATTATGGTTCAAGCCAGCAAATTTGGAACCAAGT…
		Protein	MDKLIHGTIEATVFNATPYSPSFPFNCLFVNGKPAYVTIKIDNKKVAKTTQESERVWNQTFQIQCAHLADSTITITLKTTCTILGKFQIKAQQLKEDSLINGSFPLLMENGKPNQELKLRFILWFKPANLEPSWTKLLSSEEFQGLRDATFPQRSNCHVKLYHDAHHSPTFQPPFDNCGVPRKLWEDVYKAIEGAKYLVYIAGWSFNPKMVLVRDPQTEIPHAREIKLGELLKKKAEEGVAVRVMIWDDETSFPFIKNKGVMNTHDEEAFAYFKHTKVVCRRCPRLHDKFPTIFAHHQKTITVDTKAPNSVNDREIMSFLGGLDLCDGRYDTEKHSLFETLAEESHYHDFYQTNIAGASLNKGGPREPWHDAHACVTGEAAWDVLANFEQRWTKQCDSS…
MsPLD09	MS.gene057037.t1	CDS	ATGGATAAGCTCATTCATGGAACAATTGAGGCTACTGTCTTCAATGCAACTCCCTACTCTCCTTCATTTCCCTTCAATTGTTTATTTGTAAATGGAAAGCCTGCTTATGTGACAATCAAGATAGACAATAAGAAAGTGGCAAAAACAACACAAGAAAGTGAACGTGTTTGGAACCAAACATTTCAGATTCAGTGTGCTCATCTAGCTGATTCAACCATCACCATTACACTGAAAACAACATGTACCATATTAGGAAAATTCCAAATCAAGGCACAACAGTTGAAGGAAGACAGTTTGATCAATGGATCCTTCCCTCTACTAATGGAAAATGGTAAACCAAATCAAGAACTAAAATTAAGGTTTATATTATGGTTCAAGCCAGCAAATTTGGAACCAAGT…
		Protein	MDKLIHGTIEATVFNATPYSPSFPFNCLFVNGKPAYVTIKIDNKKVAKTTQESERVWNQTFQIQCAHLADSTITITLKTTCTILGKFQIKAQQLKEDSLINGSFPLLMENGKPNQELKLRFILWFKPANLEPSWTKLLSSEEFQGLRDATFPQRSNCHVKLYHDAHHSPTFQPPFDNCGVPRKLWEDVYKAIEGAKYLVYIAGWSFNPKMVLVRDPQTEIPHAREIKLGELLKKKAEEGVAVRVMIWDDETSFPFIKNKGVMNTHDEEAFAYFKHTKVVCRRCPRLHDKFPTIFAHHQKTITVDTKAPNSVNDREIMSFLGGLDLCDGRYDTEKHSLFETLAEESHYHDFYQTNIAGASLNKGGPREPWHDAHACVTGEAAWDVLANFEQRWTKQCDSS…
MsPLD10	MS.gene50038.t1	CDS	ATGGATAAGCTCATTCATGGAACAATTGAGGCTACTGTCTTCAATGCAACTCCCTACTCTCCTTCATTTCCCTTCAATTGTTTATTTGTAAATGGAAAGCCTGCTTATGTGACAATCAAGATAGACAATAAGAAAGTGGCAAAAACAACACAAGAAAGTGAACGTGTTTGGAACCAAACATTTCAGATTCAGTGTGCTCATCTAGCTGATTCAACCATCACCATTACACTGAAAACAACATGTACCATATTAGGAAAATTCCAAATCAAGGCACAACAGTTGAAGGAAGACAGTTTGATCAATGGATCCTTCCCTCTACTAATGGAAAATGGTAAACCAAATCAAGAACTAAAATTAAGGTTTATATTATGGTTCAAGCCAGCAAATTTGGAACCAAGT…
		Protein	MDKLIHGTIEATVFNATPYSPSFPFNCLFVNGKPAYVTIKIDNKKVAKTTQESERVWNQTFQIQCAHLADSTITITLKTTCTILGKFQIKAQQLKEDSLINGSFPLLMENGKPNQELKLRFILWFKPANLEPSWTKLLSSEEFQGLRDATFPQRSNCHVKLYHDAHHSPTFQPPFDNCGVPRKLWEDVYKAIEGAKYLVYIAGWSFNPKMVLVRDPQTEIPHAREIKLGELLKKKAEEGVAVRVMIWDDETSFPFIKNKGVMNTHDEEAFAYFKHTKVVCRRCPRLHDKFPTIFAHHQKTITVDTKAPNSVNDREIMSFLGGLDLCDGRYDTEKHSLFETLAEESHYHDFYQTNIAGASLNKGGPREPWHDAHACVTGEAAWDVLANFEQRWTKQCDSS…
MsPLD11	MS.gene67327.t1	CDS	ATGACGACGGAGAAGTTAATGTCCACCGGCGGTCCCCGCTACGTTCAAATGAGATCGTCTCCGCCATCGTCTCCTGCTCCTCCTCCGACTGCGTCGGAGATTACGTCACTTCCGTCTTTTCGTCACTCCGGCGGTGAGGCTTGTCGGATTTTCGATGAATTGCCGAAAGCTACAATCGTTTCCGTTTCTCGTCCTGATGCTAGTGATATTAGTCCTATGCAACTTTCTTATACGATTCAGGTTCAGTATAAACAGTTCAAGTGGGAGCTAGTGAAGAAAGCTCATCAAGTATTTATTTTGCATTTTGCATTAAAAAAGCGTGCCTTTATTGAGGAAATTCACGAGAAGCAAGAGCAGGTTAAAGAATGGCTTCAAAATCTAGGAATTGGAGAACACACT…
		Protein	MTTEKLMSTGGPRYVQMRSSPPSSPAPPPTASEITSLPSFRHSGGEACRIFDELPKATIVSVSRPDASDISPMQLSYTIQVQYKQFKWELVKKAHQVFILHFALKKRAFIEEIHEKQEQVKEWLQNLGIGEHTTIEQVEDEGDDDTVPLQTDESVRNRDVPSSAALPIIRPALGRQHSIADRAKTAMQGYLNHFLGNISIVNSPEVCKFLEVSMLSFSPEYGPKLKEESVMVKHLAKIIKDDDSRKCCSYCFNFCNDNWQKVWAVLKPGFLALLAHPFATQPLDIIVFDVLPALDANGNGRLSLAVEMKERNPLRHSFKVTCGIRSIRIRAKSSNKVKDWVAAINDVGLRPPEGWCHPHRYGSFAPPRGLVEDDSQAQWFVDGQAAFEVMASSIEDAKS…
MsPLD12	MS.gene067395.t1	CDS	ATGGCGCAAATTCTGCTACATGGAACTCTTCATGCTACAATCTTTGAGGTCGATAAACTCAAGAATATTAGTGGTGGTAACATTCTTTCCAAGATAAGACAAAACTTTGAGGAGACAGTTGGATTCGGAAAAGGAACTACCAAACTTTATGCAACCATTGATTTAGAGAAAGCACGAGTTGGAAGGACCAGAATCATAGAAAAGGAGCATGTTAATCCTCAATGGAATGAGTCTTTTCACATTTACTGTGCCCATTTGGCATCGGATATCATATTCACTGTGAAAGATGATAATCCTATTGGGGCAACCTTAATTGGAAGGGCGTACATTCCTGTTGAGGAGGTATTGGGTGGTGAGGAAATAGATAGGTGGGTTGAAATATTGGATGTGAATAAAGAA…
		Protein	MAQILLHGTLHATIFEVDKLKNISGGNILSKIRQNFEETVGFGKGTTKLYATIDLEKARVGRTRIIEKEHVNPQWNESFHIYCAHLASDIIFTVKDDNPIGATLIGRAYIPVEEVLGGEEIDRWVEILDVNKEPIHGNSKIHVKLQFFDVSKDRNWALGIRSPKFPGVPYAFYTQRQGCKVSLYQDSHIPDNFVPNIQLAGGQTYQPHRCWEDVFDAITKARHLIYITGWSVYTEISLVRDSRRPKPGGDITLGELLKKKAQEGVRVLMLVWDDRTSVPLLKKDGLMATHDQETEEFFRGSEVHCVLCPRNPDDGGSIVQNIEIGTMFTHHQKILVVDSELPNEVGLNKRRIVSFVGGIDLCDGRYDTPFHSLFRTLDTAHHDDFHQPNFPGASIEKGG…
MsPLD13	MS.gene89026.t1	CDS	ATGGCGCAAATTCTGCTACATGGAACTCTTCATGCTACAATCTTTGAGGTCGATAAACTCAAGAATATTAGTGGTGGTAACATTCTTTCCAAGATAAGACAAAACTTTGAGGAGACAGTTGGATTCGGAAAAGGAACTACCAAACTTTATGCAACCATTGATTTAGAGAAAGCACGAGTGGGAAGGACCAGAATCATAGAAAAGGAGCATGTTAATCCTCAATGGAATGAGTCTTTTCACATTTACTGTGCCCATTTGGCATCGGATATCATATTCACTGTGAAAGATGATAATCCTATTGGGGCAACCTTAATTGGAAGGGCGTACATTCCTGTTGAGGAGGTATTGGGTGGTGAGGAAATAGATAGGTGGGTTGAAATATTGGATGTGAATAAAGAA…
		Protein	MAQILLHGTLHATIFEVDKLKNISGGNILSKIRQNFEETVGFGKGTTKLYATIDLEKARVGRTRIIEKEHVNPQWNESFHIYCAHLASDIIFTVKDDNPIGATLIGRAYIPVEEVLGGEEIDRWVEILDVNKEPIHGNSKIHVKLQFFDVSKDRNWALGIRSPKFPGVPYAFYTQRQGCKVSLYQDSHIPDNFVPNIQLAGGQTYQPHRCWEDVFDAITKARHLIYITGWSVYTEISLVRDSRRPKPGGDITLGELLKKKAQEGVRVLMLVWDDRTSVPLLKKDGLMATHDQETEEFFRGSEVHCVLCPRNPDDGGSIVQNIEIGTMFTHHQKILVVDSELPNEVGLNKRRIVSFVGGIDLCDGRYDTPFHSLFRTLDTAHHDDFHQPNFPGASIEKGG…
MsPLD14	MS.gene85200.t1	CDS	ATGGATAAGCTCATTCATGGAACAATTGAGGCTACTGTCTTCAATGCAACTCCCTACTCTCCTTCATTTCCCTTCAATTGTTTATTTGTAAATGGAAAGCCTGCTTATGTGACAATCAAGATAGACAATAAGAAAGTGGCAAAAACAACACAAGAAAGTGAACGTGTTTGGAACCAAACATTTCAGATTCAGTGTGCTCATCTAGCTGATTCAACCATCACCATTACACTGAAAACAACATGTACCATATTAGGAAAATTCCAAATCAAGGCACAGCAGTTGAAGGAAGACAGTTTGATCAATGGATCCTTCCCTCTACTAATGGAAAATGGTAAACCAAATCAAGAACTAAAATTAAGGTTTATATTATGGTTCAAGCCAGCAAATTTGGAACCAAGT…
		Protein	MDKLIHGTIEATVFNATPYSPSFPFNCLFVNGKPAYVTIKIDNKKVAKTTQESERVWNQTFQIQCAHLADSTITITLKTTCTILGKFQIKAQQLKEDSLINGSFPLLMENGKPNQELKLRFILWFKPANLEPSWTKLLSSEEFQGLRDATFPQRSNCHVKLYHDAHHSPTFQPPFDNCGVPRKLWEDVYKAIEGAKYLVYIAGWSFNPKMVLVRDPQTEIPHAREIKLGELLKKKAEEGVAVRVMIWDDETSFPFIKNKGVMNTHDEEAFAYFKHTKVVCRRCPRLHDKFPTIFAHHQKTITVDTKAPNSVNDREIMSFLGGLDLCDGRYDTEKHSLFETLAEESHYHDFYQTNIAGASLSKGGPREPWHDAHACVTGEAAWDVLANFEQRWTKQCDSS…
MsPLD15	MS.gene038940.t1	CDS	ATGACGACGGAGAAGTTAATGTCCACCGGCGGTCCCCGCTACGTTCAAATGAGATCGTCTCCGCCATCGTCTCCTGCTCCTCCTCCGACTGCGTCGGAGATTACGTCACTTCCGTCTTTTCGTCACTCCGGCGGTGAGGCTTGTCGGATTTTCGATGAATTGCCGAAAGCTACAATCGTTTCCGTTTCTCGTCCTGACGCTAGTGATATTAGTCCTATGCAACTTTCTTATACGATTCAGGTTCAGTATAAACAGTTCAAGTGGGAGCTAGTGAAGAAAGCTCATCAAGTATTTATTTTGCATTTTGCATTAAAAAAGCGTGCCTTTATTGAGGAAATTCACGAGAAGCAAGAGCAGGTTAAAGAATGGCTTCAAAATCTAGGAATTGGAGAACACACT…
		Protein	MTTEKLMSTGGPRYVQMRSSPPSSPAPPPTASEITSLPSFRHSGGEACRIFDELPKATIVSVSRPDASDISPMQLSYTIQVQYKQFKWELVKKAHQVFILHFALKKRAFIEEIHEKQEQVKEWLQNLGIGEHTTMEQVEDEGDDDTVPLQTDESVRNRDVPSSAALPIIRPALGRQHSIADRAKTAMQGYLNHFLGNISIVNSPEVCKFLEVSMLSFSPEYGPKLKEESVMVKHLAKIIKDDDSRKCCSYCFNFCNDNWQKVWAVLKPGFLALLAHPFATQPLDIIVFDVLPALDANGNGRLSLAVEMKERNPLRHSFKVTCGIRSIRIRAKSSNKVKDWVAAINDVGLRPPEGWCHPHRYGSFAPPRGLVEDDSQAQWFVDGQAAFEVMASSIEDAKS…
MsPLD16	MS.gene32629.t1	CDS	ATGCACAAGCGTGGGGAAGAAAATTCTGTCACAAGTCAAGAGTTGTTTTCTATGTCAATGCCAATGCAAGCCAGAGTTGATTTAGACAAAGCAAGAGTTGGAAGAACTAGAATGATAGGTAGCCCGAAATGGAATGAAACCTTTCACATTTACTCTGCACATTCAATCTCCAACATTATATTCACTGTCAAACAAGATAACCCCATTGGAGCGACTCTAATTGGAAGAGCTTATGTTCCAGTTGAACAAGTCATAAAGGGCAACATAGTGAATACATGGGTTAATATATTAGATGTGGATCATCGTCCAATACAAGGCGGTTCCAAAATCCATGTTCAAATACAATTCTCACATGTTAAAAATGATCCAAACTGGTCACAAGGACTAAAGAGTCCAGGA…
		Protein	MHKRGEENSVTSQELFSMSMPMQARVDLDKARVGRTRMIGSPKWNETFHIYSAHSISNIIFTVKQDNPIGATLIGRAYVPVEQVIKGNIVNTWVNILDVDHRPIQGGSKIHVQIQFSHVKNDPNWSQGLKSPGFQGVPHTFFKQNNGCQITLYQDAHVLDGSVPYIPLDGVERYVPGKCWEDTYNAINDAKHFICITGWSVYTEITLIRDPNKSTRTTITLGELLKKKANEGVNVLMLVWDDRTSVPDFKKDGLMATHDQEIAEYFRNTNVHCVLCPRNPGDGRSIVQGFEISTMFTHHQKTIIVDSKVASSAQWKKRTITSFVGGIDLCDGRYDTMEHPLFSTLNTIHHDDFHQPNFPGASINKGGPREPWHDIHCKLEGPVAWDVLCNFEQRWEKQV…
MsPLD17	MS.gene32627.t1	CDS	ATGCCTCAGCTGCTACATGGGACACTTAAGGTAACCATAAGTGAAGTTGATAGGTTGCAAGCTGGATGTAATTTGGATTTCTGTCGAAAGGGAACAACACACAAGGGGAAGAGATTTCTAGCCCAAGTCAAGGGTTGTATCTTGTGCCGGCCTGAGATTGTTGGGACAAGACTCTATGCAACAGTTGATTTAGATAAAGCAAGGGTTGGACGAACCAGAATGATAGGGAATCAACCCTCAAACCCGAAATGGAATGAGACCTTTGAAATCTATTGTGCTCATTACATATCAAATATTGTATTCACTGTCAAAGATGATAATCCAATTGGTGCAACTCTAATCGGAAGAGCTTATATCCCTTCCGAGAAAATTCTCAAAGGACCTATAATTGACAGATGG…
		Protein	MPQLLHGTLKVTISEVDRLQAGCNLDFCRKGTTHKGKRFLAQVKGCILCRPEIVGTRLYATVDLDKARVGRTRMIGNQPSNPKWNETFEIYCAHYISNIVFTVKDDNPIGATLIGRAYIPSEKILKGPIIDRWVEILDEEDHRPVPGGSKIRVSMQFSSVIEDRKCLWSQGIHMPFLGVQRTFFDQRQGCGVTLYQDAHVPDSVHPWIPISGTKYYVPGRCWEDIYNAIMNAKVFIYITGWSVHTEITLIRDPNKPTESSITLGEILKKKANEGVNVLVLVWDDRTSVPAFKKDGLMGTHDQETAEYFKNTKVRCVLCPRNPDGGKSIVQGFETSTMFTHHQKTIVVDGHHVEGSQKRTVISFIGGIDLCDGRYDTMEHPLFSTLNTIHHDDFHQPNFP…
MsPLD18	MS.gene52800.t1	CDS	ATGGCTCCTAGTCCGAAATCTGACGCCGTCGTTTATCTTCACGGTAACCTCGATTTGAAAATCGTTGAAGCTCGTTATCTTCCAAACATGGATATGCTTTCAGAGCGTTTTAGAAGATTCTTCTCCGCTTTCAACACATGCAGCGCTAACATCACCGCTAAAGGAAAAAGCCATCTTACACGCCATCGTCACCATAAAATCATCACCAGTGATCCTTACGTTACCGTTTGTCTCGCCGGTGCTACGGTGGCGCGTACGCGCGTTATCTCAAACTCACAATCACCAAAATGGGAAGAGCATTTCAAAATTCCATTGGCTCATCCTGTTTCTCAAGTTGAATTCTATGTCAAAGATAACGACATGTTCGGTGCTGATTTGATCGGAATTGCAACCGTTTCT…
		Protein	MAPSPKSDAVVYLHGNLDLKIVEARYLPNMDMLSERFRRFFSAFNTCSANITAKGKSHLTRHRHHKIITSDPYVTVCLAGATVARTRVISNSQSPKWEEHFKIPLAHPVSQVEFYVKDNDMFGADLIGIATVSVKRILSGEDISDWFPIIGSFGKPPKPDCAVFLEMKFTRCDENPLYRSGVVPGPDRFAVRDSYFPVRRGGSVTLYQDAHVPDSMLPKIELDDGVEFQQGKCWEGICHAILEAHHLVYIVGWSIFHKVKLVREPTKPLPNGGNLNLGELLKYKSQEGLRVLLLVWDDKTSHNKFFIKTNGIMQTHDEETRKFFKHSSVSCVLSPRYASSKLSIFKQQVVGTLFTHHQKCVIVDSQANGNNRKITAFIGGLDLCDGRYDTPEHRLFRDL…
MsPLD19	MS.gene072896.t1	CDS	ATGCCTCAGCTGCTACATGGGACACTTAAGGTAACCATAAGTGAAGTTGATAGGTTGCAAGCTGGATGTAATTTGGATTTCTGTCGAAAGGGAACAACACACAAGGGGAAGAGATTTCTAGCCCAAGTCAAGGGTTGTATCTTGTGCCGGCCTGAGATTGTTGGGACAAGACTCTATGCAACAGTTGATTTAGATAAAGCAAGGGTTGGACGAACCAGAATGATAGGGAATCAACCCTCAAACCCGAAATGGAATGAGACCTTTGAAATCTATTGTGCTCATTACATATCAAATATTGTATTCACTGTCAAAGATGATAATCCAATTGGTGCAACTCTAATCGGAAGAGCTTATATCCCTTCCGAGAAAATTCTCAAAGGACCTATAATTGACAGATGG…
		Protein	MPQLLHGTLKVTISEVDRLQAGCNLDFCRKGTTHKGKRFLAQVKGCILCRPEIVGTRLYATVDLDKARVGRTRMIGNQPSNPKWNETFEIYCAHYISNIVFTVKDDNPIGATLIGRAYIPSEKILKGPIIDRWVEILDEEDHRPVPGGSKIRVSMQFSSVIEDRKCLWSQGIHMPFLGVQRTFFDQRQGCGVTLYQDAHVPDSVHPWIPISGTKYYVPGRCWEDIYNAIMNAKVFIYITGWSVHTEITLIRDPNKPTESSITLGEILKKKANEGVNVLVLVWDDRTSVPAFKKDGLMGTHDQETAEYFKNTKVRCVLCPRNPDGGKSIVQGFETSTMFTHHQKTIVVDGHHVEGSQKRTVISFIGGIDLCDGRYDTMEHPLFSTLNTIHHDDFHQPNFP…
MsPLD20	MS.gene072894.t1	CDS	ATGTTGCACTTACTACACGGGAAGCTTGATGTGACTATATATGAGGTCGATACACTACAAACTCTTGCCGGATGCAATTTCGATCTCTGCAACAAGGGAACATGCACAAGCGTGGGGAAGAAAATTCTGTCACAAGTCAAGAGTTGTTTTCTATGTCAATGCCAATGCAAGCCAGAGATTATTGGGATGGGTCTATATGCAACAGTTGATTTAGACAAAGCAAGAGTTGGAAGAACTAGAATGATAGGTAGCCCCAAATGGAACGAAACCTTTCACATTTACTCTGCACATTCAATCTCCAACATTATATTCACTGTCAAACAAGATAACCCCATTGGAGCAACTCTAATTGGAAGAGCTTATGTTCCAGTTGAACAAGTCATAAAGGGCAACATAGTG…
		Protein	MLHLLHGKLDVTIYEVDTLQTLAGCNFDLCNKGTCTSVGKKILSQVKSCFLCQCQCKPEIIGMGLYATVDLDKARVGRTRMIGSPKWNETFHIYSAHSISNIIFTVKQDNPIGATLIGRAYVPVEQVIKGNIVNTWVNILDVDHRPIQGGSKIHVQIQFSHVKNDPNWSQGLKSPGFQGVPHTFFKQNNGCQITLYQDAHVLDGSVPYIPLDGVERYVPGKCWEDTYNAINDAKHFICITGWSVYTEITLIRDPNKSTRTTITLGELLKKKANEGVNVLMLVWDDRTSVPDFKKDGLMATHDQEIAEYFRNTNVHCVLCPRNPGDGRSIVQGFEISTMFTHHQKTIIVDSKVASSAQWKKRTITSFVGGIDLCDGRYDTMEHPLFSTLNTIHHDDFHQP…
MsPLD21	MS.gene014379.t1	CDS	ATGGCTCCTAGTCCGAAATCTGACGCCGTCGTTTATCTTCACGGTAACCTCGATTTGAAAATCGTTGAAGCTCGTTATCTTCCAAACATGGATATGCTTTCAGAGCGTTTTAGAAGATTCTTCTCCGCTTTCAACACATGCAGCGCTAACATCACCGCTAAAGGAAAAAACCATCTTACACGCCATCGTCACCATAAAATCATCACCAGTGATCCTTACGTTACCGTTTGTCTCGCCGGTGCTACGGTGGCGCGTACGCGCGTTATCTCAAACTCACAATCACCAAAATGGGAAGAGCATTTCAAAATTCCATTGGCTCATCCTGTTTCTCAAGTTGAATTCTATGTCAAAGATAACGACATGTTCGGTGCTGATTTGATCGGAATTGCAACCGTTTCT…
		Protein	MAPSPKSDAVVYLHGNLDLKIVEARYLPNMDMLSERFRRFFSAFNTCSANITAKGKNHLTRHRHHKIITSDPYVTVCLAGATVARTRVISNSQSPKWEEHFKIPLAHPVSQVEFYVKDNDMFGADLIGIATVSAKRILSGEDISDWFPIIGSFGKPPKPDCAVFLEMKFTRCDENPLYRSGVVPGPDRFAVRDSYFPVRRGGSVTLYQDAHVPDSMLPKIELDDGVEFQQGKCWEDICHAILEAHHLVYIVGWSIFHKVKLVREPTKPLPNGGNLNLGELLKYKSQEGLRVLLLVWDDKTSHNKFFIKTNGIMQTHDEETRKFFKHSSVSCVLSPRYASSKLSIFKQQVVGTLFTHHQKCVIVDSQANGNNRKITAFIGGLDLCDGRYDTPEHRLFRDL…
MsPLD22	MS.gene014832.t1	CDS	ATGTTGCATTTACTACACGGGAAGCTTGATGTGACTATATATGAGGTCGATACACTACAAACTCTTGCCGGATGCAATTTCGATCTCTGCAACAAGGGAACATGCACAAGCGTGGGGAAGAAAATTCTGTCACAAGTCAAGAGTTGTTTTCTATGTCAATGCCAATGCAAGCCAGAGATTATTGGGATGGGTCTATATGCAACAGTTGATTTAGACAAAGCAAGAGTTGGAAGAACTAGAATGATAGGTAGCCCGAAATGGAATGAAACCTTTCACATTTACTCTGCACATTCAATCTCCAACATTATATTCACTGTCAAACAAGATAACCCCATTGGAGCGACTCTAATTGGAAGAGCTTATGTTCCAGTTGAACAAGTCATAAAGGGCAACATAGTG…
		Protein	MLHLLHGKLDVTIYEVDTLQTLAGCNFDLCNKGTCTSVGKKILSQVKSCFLCQCQCKPEIIGMGLYATVDLDKARVGRTRMIGSPKWNETFHIYSAHSISNIIFTVKQDNPIGATLIGRAYVPVEQVIKGNIVNTWVNILDVDHRPIQGGSKIHVQIQFSHVKNDPNWSQGLMSPGFQGVPHTFFKQNNGCQITLYQDAHVLDGSVPYIPLDGVERYVPGKCWEDTYNAINDAKHFICITGWSVYTEITLIRDPNKSTRTTITLGELLKKKANEGVNVLMLVWDDRTSVPDFKKDGLMATHDQEIAEYFRNTNVHCVLCPRNPGDGRSIVQGFEISTMFTHHQKTIIVDSKVASSAQWEKRTITSFVGGIDLCDGRYDTMEHPLFSTLNTIHHDDFHQP…
MsPLD23	MS.gene014830.t1	CDS	ATGCCTCAGCTGCTACATGGGACACTTAAGGTAACCATAAGTGAAGTTGATAGGTTGCAAGCTGGATGTAATTTGGATTTCTGTCGAAAGGGAACAACACACAAGGGGAAGAGATTTCTAGCCCAAGTCAAGGGTTGTATCTTGTGCCGGCCTGAGATTGTTGGGACAAGACTCTATGCAACAGTTGATTTAGATAAAGCAAGGGTTGGACGAACCAGAATGATAGGGAATCAACCCTCAAACCCCAAATGGAATGAGACCTTTGAAATCTATTGTGCTCATTACATATCAAATATTGTATTCACTGTCAAAGATGATAATCCAATTGGTGCAACTCTAATCGGAAGAGCTTATATCCCTTCCGAGAAAATTCTCAAAGGACCTATAATTGACAGATGG…
		Protein	MPQLLHGTLKVTISEVDRLQAGCNLDFCRKGTTHKGKRFLAQVKGCILCRPEIVGTRLYATVDLDKARVGRTRMIGNQPSNPKWNETFEIYCAHYISNIVFTVKDDNPIGATLIGRAYIPSEKILKGPIIDRWVEILDEEDHRPVPGGSKIRVSMQFSSVIEDRKCLWSQGIHMPFLGVQRTFFDQRQGCGVTLYQDAHVPDSVHPWIPISGTKYYVPGRCWEDIYNAIMNAKVFIYITGWSVHTEITLIRDPNKPTESSITLGEILKKKANEGVNVLVLVWDDRTSVPAFKKDGLMGTHDQETAEYFKNTKVRCVLCPRNPDGGKSIVQGFETSTMFTHHQKTIVVDGHHVEGSQKRTVISFIGGIDLCDGRYDTMEHPLFSTLNTIHHDDFHQPNFP…
MsPLD24	MS.gene69358.t1	CDS	ATGGCTCCTAGTCCGAAATCTGACGCCGTCGTTTATCTTCACGGTAACCTCGATTTGAAAATCGTTGAAGCTCGTTATCTTCCAAACATGGATATGCTTTCAGAGCGTTTTAGAAGATTCTTCTCCGCTTTCAACACATGCAGCGCTAACATCACCGCTAAAGGAAAAAACCATCTTACACGCCATCGTCACCATAAAATCATCACCAGTGATCCTTACGTTACCGTTTGTCTCGCCGGTGCTACGGTGGCGCGTACGCGCGTTATCTCAAACTCACAATCACCGAAATGGGAAGAGCATTTCAAAATTCCATTGGCTCATCCTGTTTCTCAAGTTGAATTCTATGTCAAAGATAACGACATGTTCGGTGCTGATTTGATCGGAATTGCAACCGTTTCT…
		Protein	MAPSPKSDAVVYLHGNLDLKIVEARYLPNMDMLSERFRRFFSAFNTCSANITAKGKNHLTRHRHHKIITSDPYVTVCLAGATVARTRVISNSQSPKWEEHFKIPLAHPVSQVEFYVKDNDMFGADLIGIATVSAKRILSGEDISDWFPIIGSFGKPPKPDCAVFLEMKFTRCDENPLYRSGVVPGPDRFAVRDSYFPVRRGGSVTLYQDAHVPDSMLPKIELDDGVEFQQGKCWEDICHAILEAHHLVYIVGWSIFHKVKLVREPTKPLPNGGNLNLGELLKYKSQEGLRVLLLVWDDKTSHNKFFIKTNGIMQTHDEETRKFFKHSSVSCVLSPRYASSKLSIFKQQVVGTLFTHHQKCVIVDSQANGNNRKITAFIGGLDLCDGRYDTPEHRLFRDL…
MsPLD25	MS.gene67061.t1	CDS	ATGGGCGGAACATGCACAAGCGTGGGGAAGAAAATTCTGTCACAAGTCAAGAGTTGTTTTCTATGTCAATGCCAATGCAAGCCAGAGATTATTGGGATGGGTCTATATGCAACAGTTGATTTAGACAAAGCAAGAGTTGGAAGAACTAGAATGATAGGTAGCCCGAAATGGAATGAAACCTTTCACATTTACTCTGCACATTCAATCTCCAGCATTATATTCACTGTCAAACAAGATAACCCCATTGGAGCGACTCTAATTGGAAGAGCTTATGTTCCAGTTGAACAAGTCATAAAGGGCAACATAGTGAATACATGGGTTAATATATTAGATGTGGATCATCGTCCAATACAAGGCGGTTCCAAAATCCATGTTCAAATACAATTCTCACATGTTAAA…
		Protein	MGGTCTSVGKKILSQVKSCFLCQCQCKPEIIGMGLYATVDLDKARVGRTRMIGSPKWNETFHIYSAHSISSIIFTVKQDNPIGATLIGRAYVPVEQVIKGNIVNTWVNILDVDHRPIQGGSKIHVQIQFSHVKNDPNWSQGLKSPGFQGVPHTFFKQNNGCQITLYQDAHVLDGSVPYIPLDGVERYVPGKCWEDTYNAINDAKHFICITGWSVYTEITLIRDPNKSTRTTITLGELLKKKANEGVNVLMLVWDDRTSVPDFKKDGLMATHDQEIAEYFRNTNVHCVLCPRNPGDGRSIVQGFEISTMFTHHQKTIIVDSKVASSAQWKKRTITSFVGGIDLCDGRYDTMEHPLFSTLNTIHHDDFHQPNFPGASINKGGPREPWHDIHCKLEGPVAWD…
MsPLD26	MS.gene67059.t1	CDS	ATGCCTCAGCTGCTACATGGGACACTTAAGGTAACCATAAGTGAAGTTGATAGGTTGCAAGCTGGATGTAATTTGGATTTCTGTCGAAAGGGAACAACACACAAGGGGAAGAGATTTCTAGCCCAAGTCAAGGGTTGTATCTTGTGCCGGCCTGAGATTGTTGGGACAAGACTCTATGCAACAGTTGATTTAGATAAAGCAAGGGTTGGACGAACCAGAATGATAGGGAATCAACCCTCAAACCCGAAATGGAATGAGACCTTTGAAATCTATTGTGCTCATTACATATCAAATATTGTATTCACTGTCAAAGATGATAATCCAATTGGTGCAACTCTAATCGGAAGAGCTTATATCCCTTCCGAGAAAATTCTCAAAGGACCTATAATTGACAGATGG…
		Protein	MPQLLHGTLKVTISEVDRLQAGCNLDFCRKGTTHKGKRFLAQVKGCILCRPEIVGTRLYATVDLDKARVGRTRMIGNQPSNPKWNETFEIYCAHYISNIVFTVKDDNPIGATLIGRAYIPSEKILKGPIIDRWVEILDEEDHRPVPGGSKIRVSMQFSSVIEDRKCLWSQGIHMPFLGVQRTFFDQRQGCGVTLYQDAHVPDSVHPWIPISGTKYYVPGRCWEDIYNAIMNAKVFIYITGWSVHTEITLIRDPNKPTESSITLGEILKKKANEGVNVLVLVWDDRTSVPAFKKDGLMGTHDQETAEYFKNTKVRCVLCPRNPDGGKSIVQGFETSTMFTHHQKTIVVDGHHVEGSQKRTVISFIGGIDLCDGRYDTMEHPLFSTLNTIHHDDFHQPNFP…
MsPLD27	MS.gene064799.t1	CDS	ATGGCTCCTAGTCCGAAATCTGACGCCGTCGTTTATCTTCACGGTAACCTCGATTTGAAAATCGTTGAAGCTCGTTATCTTCCAAACATGGATATGCTTTCAGAGCGTTTTAGAAGATTCTTCTCCGCTTTCAACACATGCAGCGCTAACATCACCGCTAAAGGAAAAAACCATCTTACACGCCATCGTCACCATAAAATCATCACCAGTGATCCTTACGTTACCGTTTGTCTCGCCGGTGCTACGGTGGCGCGTACGCGCGTTATCTCAAACTCACAATCACCGAAATGGGAAGAGCATTTCAAAATTCCATTGGCTCATCCTGTTTCTCAAGTTGAATTCTATGTCAAAGATAACGACATGTTCGGTGCTGATTTGATCGGAATTGCAACCGTTTCT…
		Protein	MAPSPKSDAVVYLHGNLDLKIVEARYLPNMDMLSERFRRFFSAFNTCSANITAKGKNHLTRHRHHKIITSDPYVTVCLAGATVARTRVISNSQSPKWEEHFKIPLAHPVSQVEFYVKDNDMFGADLIGIATVSAKRILSGEDISDWFPIIGSFGKPPKPDCAVFLEMKFTRCDENPLYRSGVVPGPDRFAVRDSYFPVRRGGSVTLYQDAHVPDSMLPKIELDDGVEFQQGKCWEDICHAILEAHHLVYIVGWSIFHKVKLVREPTKPLPNGGNLNLGELLKYKSQEGLRVLLLVWDDKTSHNKFFIKTNGIMQTHDEETRKFFKHSSVSCVLSPRYASSKLSIFKQQVVGTLFTHHQKCVIVDSQANGNNRKITAFIGGLDLCDGRYDTPEHRLFRDL…
MsPLD28	MS.gene026763.t1	CDS	ATGGCACAAATTCATCTTCATGGTACTCTTCATGCTACTATCTATGAGGTTGATAAGCTTAATGCTGGTGGTGGTGGAAATTTCCTCAGCATGATCAGGCAAAACATTGAGGAAACTGTTGGTCTTGGAAAGGGAGTTACTAAACTCTATGCTACCATTGATTTGGAGAAGGCAAGAGTGGGAAGGACAAGAATTATTGAAAATGAGCATACTAATCCCAAATGGTACGAGTCTTTTCACATTTACTGTGCTCATATGGCTTCAGATATCATATTCACTGTGAAAGATGATAATCCTGTTGGAGCAACTTTAATCGGAAGAGCATATGTGCCTGTCGAGGAGGTCTTGAATGGTGAGGAAATTGATAGGTGGGTGGAAATTTTGGACACTGAAAAAAAC…
		Protein	MAQIHLHGTLHATIYEVDKLNAGGGGNFLSMIRQNIEETVGLGKGVTKLYATIDLEKARVGRTRIIENEHTNPKWYESFHIYCAHMASDIIFTVKDDNPVGATLIGRAYVPVEEVLNGEEIDRWVEILDTEKNPIQEGSKIHVKLQYFDVTKDRSWARGIQSAKFPGVPYTFFSQRKGCKVSLYQDSHVPDNFIPKIPLSGGKTYEPHRCWEDIYDAITNAKHMIYITGWSVYTEISLVRDSRRPKAGGDTTIGELLKKKSSEGVRVLMLVWDDRTSVGLLKKDGLMATHDEETAQFFEGTDVHCVLCPRNPDDGGSIIQDLQVSTMFTHHQKIVVVDSELPGGRSDKRRIVSFVGGLDLCDGRYDTPFHSLFRTLDTAHHDDFHQPNFPGAAITKGGP…
MsPLD29	MS.gene47888.t1	CDS	ATGGATCAAGGCCAAGGTGGTGGTAATGAGTATCCAGTTTTCTTACATGGTGACTTAGATCTATTTATCATAGAAGCAAAATCTCTTCCAAATCTAGATTTATCAACTGAAGCAATTAGAAAATGTCTAACTATGGGAAATAGTTGCACACCACCTTTTGTAAAAGGACTCAAAACACACTCAGGAAAAGACAAGATCATAACAAGTGACCCTTATGTATCAATTTGTCTAGCTGGTGCAACCATAGCACAAACAAGAGTCATTCCAAATTGCGAAAACCCTTTATGGGATGAACATTTTCTTGTTCCTGTTGCTCATCCTGCTCAAAAAGTTGAGTTTCTAGTAAAAGATAATGATATTCTTGGTGCTGAACTCATTGGAGTTGTGGAAATACCTGTT…
		Protein	MDQGQGGGNEYPVFLHGDLDLFIIEAKSLPNLDLSTEAIRKCLTMGNSCTPPFVKGLKTHSGKDKIITSDPYVSICLAGATIAQTRVIPNCENPLWDEHFLVPVAHPAQKVEFLVKDNDILGAELIGVVEIPVQKILSGNILNDWFPIIGQYGNCLKPYPELHISIQYMSIDVNEDNGSVNYGVPGTYFPLRRGGNVTLYQDAHVPDGMLPEIELEGGKMFQHSKCWEDICHAILEAHHMIYIIGWSVFHPVKLVREPTKPLPSGGELSLGELLKYKSQEGLRVVMLIWDDRTSHDKFLLKTEGVMQTHDEETKKFFKHSTVHCVLSPRYASNKLSIFKQQVVGTLFTHHQKCVLVDTQGSGNNRKITAFIGGLDLCDGRYDTPEHRLFSDLDTVFQND…
MsPLD30	MS.gene75365.t1	CDS	ATGGCACAAATTCATCTTCATGGTACTCTTCATGCTACTATCTATGAGGTTGATAAGCTTAATGCTGGTGGTGGAGGAAATTTCCTCAGCATGATCAGGCAAAACATTGAGGAAACTGTTGGTCTTGGAAAGGGAGTTACTAAACTCTATGCTACCATTGATTTGGAGAAGGCAAGAGTGGGAAGGACAAGAATTATTGAAAATGAGCATACTAATCCCAAATGGTACGAGTCTTTTCACATTTACTGTGCTCATATGGCTTCAGATATCATATTCACTGTGAAAGATGATAATCCTGTTGGAGCAACTTTAATCGGAAGAGCATATGTGCCTGTCGAGGAGGTCTTGAATGGTGAGGAAATTGATAGGTGGGTGGAAATTTTGGACACTGAAAAAAAC…
		Protein	MAQIHLHGTLHATIYEVDKLNAGGGGNFLSMIRQNIEETVGLGKGVTKLYATIDLEKARVGRTRIIENEHTNPKWYESFHIYCAHMASDIIFTVKDDNPVGATLIGRAYVPVEEVLNGEEIDRWVEILDTEKNPIQEGSKIHVKLQYFDVTKDRSWARGIQSAKFPGVPYTFFSQRKGCKVSLYQDSHVPDNFIPKIPLSGGKTYEPHRCWEDIYDAITNAKHMIYITGWSVYTEISLVRDSRRPKAGGDTTIGELLKKKSSEGVRVLMLVWDDRTSVGLLKKDGLMATHDEETAQFFEGTDVHCVLCPRNPDDGGSIIQDLQVSTMFTHHQKIVVVDSELPGGGSDKRRIVSFVGGLDLCDGRYDTPFHSLFRTLDTAHHDDFHQPNFPGAAITKGGP…
MsPLD31	MS.gene030945.t1	CDS	ATGGATCAAGGCCAAGGTGGTGGTAATGAGTATCCAGTTTTCTTACATGGTGACTTAGATCTATTTATCATAGAAGCAAAATCTCTTCCAAATCTAGATTTATCAACTGAAGCAATTAGAAAATGTCTAACTATGGGAAATAGTTGCACACCACCTTTTGTAAAAGGACTCAAAACACACTCAGGAAAAGACAAGATCATAACAAGTGACCCTTATGTATCAATTTGTCTAGCTGGTGCAACCATAGCACAAACAAGAGTCATTCCAAATTGCGAAAACCCTTTATGGGATGAACATTTTCTTGTTCCTGTTGCTCATCCTGCTCAAAAAGTTGAGTTTCTAGTAAAAGATAATGATATTCTTGGTGCTGAACTCATTGGAGTTGTGGAAATACCTGTT…
		Protein	MDQGQGGGNEYPVFLHGDLDLFIIEAKSLPNLDLSTEAIRKCLTMGNSCTPPFVKGLKTHSGKDKIITSDPYVSICLAGATIAQTRVIPNCENPLWDEHFLVPVAHPAQKVEFLVKDNDILGAELIGVVEIPVQKILSGNILNDWFPIIGQYGNCLKPYPELHISIQYMSIDVNEDNGSVNYGVPGTYFPLRRGGNVTLYQDAHVPDGMLPEIELEGGKMFQHSKCWEDICHAILEAHHMIYIIGWSVFHPVKLVREPTKPLPSGGELSLGELLKYKSQEGLRVVMLIWDDRTSHDKFLLKTEGVMQTHDEETKKFFKHSTVHCVLSPRYASNKLSIFKQQVVGTLFTHHQKCVLVDTQGSGNNRKITAFIGGLDLCDGRYDTPEHRLFSDLDTVFQND…
MsPLD32	MS.gene052137.t1	CDS	ATGGATCAAGGCCAAGGTGGTGGTAATGAGTATCCAGTTTTCTTACATGGTGACTTAGATCTATTTATCATAGAAGCAAAATCTCTTCCAAATCTAGATTTATCAACTGAAGCAATTAGAAAATGTCTAACTATGGGAAATAGTTGCACACCACCTTTTGTAAAAGGACTCAAAACACACTCAGGAAAAGACAAGATCATAACAAGTGACCCTTATGTATCAATTTGTCTAGCTGGTGCAACCATAGCACAAACAAGAGTCATTCCAAATTGCGAAAACCCTTTATGGGATGAACATTTTCTTGTTCCTGTTGCTCATCCTGCTCAAAAAGTTGAGTTTCTAGTAAAAGATAATGATATTCTTGGTGCTGAACTCATTGGAGTTGTGGAAATACCTGTT…
		Protein	MDQGQGGGNEYPVFLHGDLDLFIIEAKSLPNLDLSTEAIRKCLTMGNSCTPPFVKGLKTHSGKDKIITSDPYVSICLAGATIAQTRVIPNCENPLWDEHFLVPVAHPAQKVEFLVKDNDILGAELIGVVEIPVQKILSGNILNDWFPIIGQYGNCLKPYPELHISIQYMSIDVNEDNGSVNYGVPGTYFPLRRGGNVTLYQDAHVPDGMLPEIELEGGKMFQHSKCWEDICHAILEAHHMIYIIGWSVFHPVKLVREPTKPLPSGGELSLGELLKYKSQEGLRVVMLIWDDRTSHDKFLLKTEGVMQTHDEETKKFFKHSTVHCVLSPRYASNKLSIFKQQVVGTLFTHHQKCVLVDTQGSGNNRKITAFIGGLDLCDGRYDTPEHRLFSDLDTVFQND…
MsPLD33	MS.gene052138.t1	CDS	ATGGATCAAGGCCAAGGTGGTGGTAATGAGTATCCAGTTTTCTTACATGGTGACTTAGATCTATTTATCATAGAAGCAAAATCTCTTCCAAATCTAGATTTATCAACTGAAGCAATTAGAAAATGTCTAACTATGGGAAATAGTTGCACACCACCTTTTGTAAAAGGACTCAAAACACACTCAGGAAAAGACAAGATCATAACAAGTGACCCTTATGTATCAATTTGTCTAGCTGGTGCAACCATAGCACAAACAAGAGTCATTCCAAATTGCGAAAACCCTTTATGGGATGAACATTTTCTTGTTCCTGTTGCTCATCCTGCTCAAAAAGTTGAGTTTCTAGTAAAAGATAATGATATTCTTGGTGCTGAACTCATTGGAGTTGTGGAAATACCTGTT…
		Protein	MDQGQGGGNEYPVFLHGDLDLFIIEAKSLPNLDLSTEAIRKCLTMGNSCTPPFVKGLKTHSGKDKIITSDPYVSICLAGATIAQTRVIPNCENPLWDEHFLVPVAHPAQKVEFLVKDNDILGAELIGVVEIPVQKILSGNILNDWFPIIGQYGNCLKPYPELHISIQYMSIDVNEDNGSVNYGVPGTYFPLRRGGNVTLYQDAHVPDGMLPEIELEGGKMFQHSKCWEDICHAILEAHHMIYIIGWSVFHPVKLVREPTKPLPSGGELSLGELLKYKSQEGLRVVMLIWDDRTSHDKFLLKTEGVMQTHDEETKKFFKHSTVHCVLSPRYASNKLSIFKQQVVGTLFTHHQKCVLVDTQGSGNNRKITAFIGGLDLCDGRYDTPEHRLFSDLDTVFQND…
MsPLD34	MS.gene052139.t1	CDS	ATGTCTAACTATGGAAATAGTTGCACACCACCTTTTGTAAAAGGACTCAAAACACACTCAGGAAAAGACAAGATCATAACAAGTGGACCCTTATGTATCAATTTGTCTAGCTGGTGCAACATAGCACAAACAAGAGTCATTCCAAATTGCGAAAACCCTTTATGGGATGAACATTTTCTTGTTCCTGTTGCTCATCCTGCTCAAAAAGTTGAGTTTCTAGTAAAAGATAATGATATTCTTGGTGCTGAACTCATTGGAGTTGTGGAAATACCTGTTCAAAAGATACTCTCTGGAAACATTCTTAATGATTGGTTTCCAATTATTGGTCAATATGGAAACTGCTTGAAACCTTATCCTGAACTGCATATTTCAATTCAGTATATGTCTATTGATGTTAAT…
		Protein	MSNYGNSCTPPFVKGLKTHSGKDKIITSGPLCINLSSWCNIAQTRVIPNCENPLWDEHFLVPVAHPAQKVEFLVKDNDILGAELIGVVEIPVQKILSGNILNDWFPIIGQYGNCLKPYPELHISIQYMSIDVNEDNGSVNYGVPGTYFPLRRGGNVTLYQDAHVPDGMLPEIELEGGKMFQHSKCWEDICHAILEAHHMIYIIGWSVFHPVKLVREPTKPLPSGGELSLGELLKYKSQEGLRVVMLIWDDRTSHDKFLLKTEGVMQTHDEETKKFFKHSTVHCVLSPRYASNKLSIFKQQVVGTLFTHHQKCVLVDTQGSGNNRKITAFIGGLDLCDGRYDTPEHRLFSDLDTVFQNDFHNPTFQLNSNSSAPRQPWHDLHCKIEGPAAYDILTNFEQR…
MsPLD35	MS.gene030946.t1	CDS	ATGGATCAAGGCCAAGGTGGTGGTAATGAGTATCCAGTTTTCTTACATGGTGACTTAGATCTATTTATCATAGAAGCAAAATCTCTTCCAAATCTAGATTTATCAACTGAAGCAATTAGAAAATGTCTAACTATGGGAAATAGTTGCACACCACCTTTTGTAAAAGGACTCAAAACACACTCAGGAAAAGACAAGATCATAACAAGTGACCCTTATGTATCAATTTGTCTAGCTGGTGCAACCATAGCACAAACAAGAGTCATTCCAAATTGCGAAAACCCTTTATGGGATGAACATTTTCTTGTTCCTGTTGCTCATCCTGCTCAAAAAGTTGAGTTTCTAGTAAAAGATAATGATATTCTTGGTGCTGAACTCATTGGAGTTGTGGAAATACCTGTT…
		Protein	MDQGQGGGNEYPVFLHGDLDLFIIEAKSLPNLDLSTEAIRKCLTMGNSCTPPFVKGLKTHSGKDKIITSDPYVSICLAGATIAQTRVIPNCENPLWDEHFLVPVAHPAQKVEFLVKDNDILGAELIGVVEIPVQKILSGNILNDWFPIIGQYGNCLKPYPELHISIQYMSIDVNEDNGSVNYGVPGTYFPLRRGGNVTLYQDAHVPDGMLPEIELEGGKMFQHSKCWEDICHAILEAHHMIYIIGWSVFHPVKLVREPTKPLPSGGELSLGELLKYKSQEGLRVVMLIWDDRTSHDKFLLKTEGVMQTHDEETKKFFKHSTVHCVLSPRYASNKLSIFKQQVVGTLFTHHQKCVLVDTQGSGNNRKITAFIGGLDLCDGRYDTPEHRLFSDLDTVFQND…
MsPLD36	MS.gene60041.t1	CDS	ATGGCACAAATTCATCTTCATGGTACTCTTCATGCTACTATCTATGAGGTTGATAAGCTTAATGCTGGTGGTGGTGGAAATTTCCTCAGCATGATCAGGCAAAACATTGAGGAAACTGTTGGTCTTGGAAAGGGAGTTACTAAACTCTATGCTACCATTGATTTGGAGAAGGCAAGAGTGGGAAGGACAAGAATTATTGAAAATGAGCATACTAATCCCAAATGGTACGAGTCTTTTCACATTTACTGTGCTCATATGGCTTCAGATATCATATTCACTGTGAAAGATGATAATCCTGTTGGAGCAACTTTAATCGGAAGAGCATATGTGCCTGTCGAGGAGGTCTTGAATGGTGAGGAAATTGATAGGTGGGTGGAAATTTTGGACACTGAAAAAAAC…
		Protein	MAQIHLHGTLHATIYEVDKLNAGGGGNFLSMIRQNIEETVGLGKGVTKLYATIDLEKARVGRTRIIENEHTNPKWYESFHIYCAHMASDIIFTVKDDNPVGATLIGRAYVPVEEVLNGEEIDRWVEILDTEKNPIQEGSKIHVKLQYFDVTKDRSWARGIQSAKFPGVPYTFFSQRKGCKVSLYQDSHVPDNFIPKIPLSGGKTYEPHRCWEDIYDAITNAKHMIYITGWSVYTEISLVRDSRRPKAGGDTTIGELLKKKSSEGVRVLMLVWDDRTSVGLLKKDGLMATHDEETAQFFEGTDVHCVLCPRNPDDGGSIIQDLQVSTMFTHHQKIVVVDSELPGGRSDKRRIVSFVGGLDLCDGRYDTPFHSLFRTLDTAHHDDFHQPNFPGAAITKGGP…
MsPLD37	MS.gene27931.t1	CDS	ATGGATCAAGGCCAAGGTGGTGGTAATGAGTATCCAGTTTTCTTACATGGTGACTTAGATCTATTTATCATAGAAGCAAAATCTCTTCCAAATCTAGATTTATCAACTGAAGCAATTAGAAAATGTCTAACTATGGGAAATAGTTGCACACCACCTTTTGTAAAAGGACTCAAAACACACTCAGGAAAAGACAAGATCATAACAAGTGACCCTTATGTATCAATTTGTCTAGCTGGTGCAACCATAGCACAAACAAGAGTCATTCCAAATTGCGAAAACCCTTTATGGGATGAACATTTTCTTGTTCCTGTTGCTCATCCTGCTCAAAAAGTTGAGTTTCTAGTAAAAGATAATGATATTCTTGGTGCTGAACTCATTGGAGTTGTGGAAATACCTGTT…
		Protein	MDQGQGGGNEYPVFLHGDLDLFIIEAKSLPNLDLSTEAIRKCLTMGNSCTPPFVKGLKTHSGKDKIITSDPYVSICLAGATIAQTRVIPNCENPLWDEHFLVPVAHPAQKVEFLVKDNDILGAELIGVVEIPVQKILSGNILNDWFPIIGQYGNCLKPYPELHISIQYMAIDANEDNVSVNYGVPDTYFPLRRGGNVTLYQDAHVPDGMLPEIELEGGKMFQHSKCWEDICHAILEAHHMIYIIGWSVFHPVKLVREPTKPLPSGGELSLGELLKYKSQEGLRVVMLIWDDRTSHDKFLLKTEGVMQTHDEETKKFFKHSTVHCVLSPRYASNKLSIFKQQVVGTLFTHHQKCVLVDTQGSGNNRKITAFIGGLDLCDGRYDTPEHRLFSDLDTVFQND…
MsPLD38	MS.gene034074.t1	CDS	ATGGCACAAATTCATCTTCATGGTACTCTTCATGCTACTATCTATGAGGTTGATAAGCTTAATGCTGGTGGTGGTGGAAATTTCCTCAGCATGATCAGGCAAAACATTGAGGAAACTGTTGGTCTTGGAAAGGGAGTTACTAAACTCTATGCTACCATTGATTTGGAGAAGGCGAGAGTGGGAAGGACAAGAATTATTGAAAATGAGCATACTAATCCCAAATGGTACGAGTCTTTTCACATTTACTGTGCTCATATGGCTTCAGATATCATATTCACTGTGAAAGATGATAATCCTGTTGGAGCAACATTAATCGGAAGAGCATATGTGCCTGTCGAGGAGGTCTTGAATGGTGAGGAAATTGATAGGTGGGTGGAAATTTTGGACACTGAAAAAAAC…
		Protein	MAQIHLHGTLHATIYEVDKLNAGGGGNFLSMIRQNIEETVGLGKGVTKLYATIDLEKARVGRTRIIENEHTNPKWYESFHIYCAHMASDIIFTVKDDNPVGATLIGRAYVPVEEVLNGEEIDRWVEILDTEKNPIQEGSKIHVKLQYFDVTKDRSWARGIQSAKFPGVPYTFFSQRKGCKVSLYQDSHVPDNFIPKIPLSGGKTYQPHRCWEDIYDAITNAKHMIYITGWSVYTEISLVRDSRRPKAGGDTTIGELLKKKSSEGVRVLMLVWDDRTSVGLLKKDGLMATHDEETAQFFEGTDVHCVLCPRNPDDGGSIIQDLQVSTMFTHHQKIVVVDSELPGGRSDKRRIVSFVGGLDLCDGRYDTPFHSLFRTLDTAHHDDFHQPNFPGAAITKGGP…
MsPLD39	MS.gene64823.t1	CDS	ATGGCGGAAACCGGCGGTGAAGTTAACGGTAACGGTTTTACATATCTTCACGGCGATCTCGACTTAACTATAATCTCCGCTCGCCGGTTACCGAACATGGACATGTTCTCCGAGCGTTTCTGCCGTTGCATAACCGCCTGCGACACTATCAAATTCCATTCACCACCTTCCGACTCCACCACCACCTCCGCCGACGGCAGAACCACCACACACCGTGAACACCACCACCGGAGAAAAATTATACGAAGTGATCCCTACGTAACTGTTTCCGTACCGCAAGCAACCGTTGCACGGACACGTGTGTTGAAGAATTCACTGAATCCTGAGTGGAAGGAACGGTTTCACATTCCGTTAGCACACCCGGTTATTGATTTGGAGATTCGTGTTAAAGATGATGAT…
		Protein	MAETGGEVNGNGFTYLHGDLDLTIISARRLPNMDMFSERFCRCITACDTIKFHSPPSDSTTTSADGRTTTHREHHHRRKIIRSDPYVTVSVPQATVARTRVLKNSLNPEWKERFHIPLAHPVIDLEIRVKDDDVFGAEVMGMVKIPAKRIATGELISGWFPIIASSGKPPKPDTALNIEMKFTPVDENPLYLRGIAADPEHGGVRHTYFPVRKGSSVRLYQDAHCPEGTVPEIQLDNGKVYRGENCWEDICYAITEAHHMVYLAGWSIYHKVKLVREPSRPLPKGGDLTLGDLLKYKSEEGVRVLLLVWDDKTSHDKVFFKTTGVMETHDEETRKFFKHSSVMCVLAPRYASSKMSFIKQQVVGTVFTHHQKCVIVDAQAAGNNRRVAAFIGGLDLCDG…
MsPLD40	MS.gene20350.t1	CDS	ATGGACACTTTTCACAAGAAAGTGGGGGAAATGTTTTCAGTCTTACCTAAAAAACTTGGTGGCAAAATTGAAGGCAAAATGTCTCGTAATATAACCAGTGATCCGTATGTAACTGTTTCTGTAGCTGGTGCTGTTATTGCAAGAACCTTTGTAATTAGAAACAATGAGAACCCTGTTTGGAATCAGCACTTCACTGTACCTGTTGCACATCTTGCTTCAGAAATTCACTTTGTTGTAAAAGACAATGATATTGTTGGTTCACAGATTATTGGTGCAGTTGGAATTCCAGTTGAAAAATTATGTCATGATACAAAAGTTGAAGGCTTTTTTCCCATTCTCAATACTAATGGAAAACCCTTTAAGACACAAACAATTTTGAACTTGTCAATTCAGTATACA…
		Protein	MDTFHKKVGEMFSVLPKKLGGKIEGKMSRNITSDPYVTVSVAGAVIARTFVIRNNENPVWNQHFTVPVAHLASEIHFVVKDNDIVGSQIIGAVGIPVEKLCHDTKVEGFFPILNTNGKPFKTQTILNLSIQYTPVDKVALYSNGVGGDFQGVPATYFPLRKGGKVTLYQDAHVPQGCLPSLRVDGGDHDVSYENGNCWYDIFDAISQARRLVYIVGWSVYYNVSLIRDTRDGKDCTLGDLLKAKSQEGVRVLLLVWDDPTSNSMLGYKTVGLMNTYDEETRSFFKHSSVRVLLCPRSGGKGHSLLKQQEAGTIYTHHQKTVIVDADAGQHKRKIIAFIGGLDLCLGRYDTPTHSLFRTLQTTHKDDFHNPNFVGSVTGCPRQPWHDLHSKVDGPAAYDI…
MsPLD41	MS.gene20351.t1	CDS	ATGGCTCATTTGGTTTATGGTGAAACTCCATCTTTTGGAAACTCAACCCATGGACAAGGTCAACAACTTGTCCCATTTCCAACTACTTCAAGTTCCTTAAGGATCCTACTCTTACATGGCAACTTAGAAATTTGCATTCAAGAGGCCAAAAACCTTCCTAACATGGACACTTTTCACAAGAACTTGGGGGCAATGCTTTCAATCCTACCTAAAAAACTTGGCAACAAAATGAACCAAACCAGTGATCCATATGTCACGGTTTCTGTGGCTGGTGCTGTGATTGCAAGAACTTTTGTGATCAGAAATGATGAGAACCCTGTTTGGATGCAACATTTTAATGTACCTGTTGCACATCAAGCATCAGAGATTCACTTTGTTGTAAAAGACAGTGATATTGTT…
		Protein	MAHLVYGETPSFGNSTHGQGQQLVPFPTTSSSLRILLLHGNLEICIQEAKNLPNMDTFHKNLGAMLSILPKKLGNKMNQTSDPYVTVSVAGAVIARTFVIRNDENPVWMQHFNVPVAHQASEIHFVVKDSDIVGSQLIGAVGIPVEKLCDGAKVEGFFPILNTNGKPFKTETVLSLSIQYTPIHKVALYNNGVGGDFQGVPATYFPLRKGGKVTLYQDAHVPQGSLPSLRVDGGDHDVSYESGNCWHDIFDAISQARRLVYIVGWSVYYNVSLIRDTRDGKDCTLGDLLKAKSQEGVRVLLLVWDDPTSKSMFGYKTVGLMNTYDEETRSFFKHSSVKVLLCPRSGGKGHSWLKQQEAGTIYTHHQKTVIVDADAGQHKRKIIAFIGGLDLCLGRYDTP…
MsPLD42	MS.gene22597.t1	CDS	ATGGACACTTTTCACAAGAAAGTGGGGGAGATGTTTTCAGTCTTACCTAAAAAACTTGGTGGCAAAATTGAAGGCAAAATGTCTCGTAATATAACCAGTGATCCGTATGTAACTGTTTCTGTAGCTGGTGCTGTTATTGCAAGAACCTTTGTAATTAGAAACAATGAGAACCCTGTTTGGAATCAGCACTTCAATGTACCTGTTGCACATCTTGCATCAGAAATTCACTTTGTTGTAAAAGACAATGATATTGTTGGTTCACAGATTATTGGTGCAGTTGGAATTCCAGTTGAAAAATTATGTCATGGTACAAAAGTTGAAGGCTTTTTTCCCATTCTCAATACTAATGGAAAACCCTTTAAGACAGAAACAATTTTGAACTTGTCAATTCAGTATACA…
		Protein	MDTFHKKVGEMFSVLPKKLGGKIEGKMSRNITSDPYVTVSVAGAVIARTFVIRNNENPVWNQHFNVPVAHLASEIHFVVKDNDIVGSQIIGAVGIPVEKLCHGTKVEGFFPILNTNGKPFKTETILNLSIQYTPVDKVALYSNGVGGDFQGVPATYFPLRKGGKVTLYQDAHVPQGCLPSLRVDGGDHDVSYENGNCWYDIFDAISQARRLVYIVGWSVYYNVSLIRDTRDGKDCTLGDLLKAKSQEGVRVLLLVWDDPTSNSMLGYKTVGLMNTYDEETRSFFKHSSVRVLLCPRSGGKGHSLLKQQEAGTIYTHHQKTVIVDADAGQHKRKILAFIGGLDLCLGRYDTPTHSLFRTLQTTHKDDFHNPNFVGSVTGCPRQPWHDLHSKVDGPAAYDI…
MsPLD43	MS.gene22596.t1	CDS	ATGGCTCATTTGGTTTATGGTGAAACTCCATCTTTTGGAAACTCAACCCATGGCCAAGGTCAACAACTTGTTCCATTTCCAACCACTTCCAGTTCCTTAAGGATCCTACTCTTACATGGAAACTTAGAAATTTGCATTCAAGAGGCCAAAAACCTTCCTAACATGGACACTTTTCACAAGAACCTGGGGGCAATGCTTTCAATCCTACCTAAAAAACTTGGCAACAAAATGAACCAAACCAGTGATCCATATGTCACAGTTTCTGTGGCTGGTGCTGTGATTGCAAGAACTTTTGTGATCAGAAATGATGAGAATCCTGTTTGGATGCAACATTTTAATGTACCTGTTGCACATCAAGCATCAGAGATTCACTTTGTTGTAAAAGACAGTGATATTGTT…
		Protein	MAHLVYGETPSFGNSTHGQGQQLVPFPTTSSSLRILLLHGNLEICIQEAKNLPNMDTFHKNLGAMLSILPKKLGNKMNQTSDPYVTVSVAGAVIARTFVIRNDENPVWMQHFNVPVAHQASEIHFVVKDSDIVGSQLIGAVGIPVEKLCDGAKVEGFFPILNTNGKPFKTETVLSLSIQYTPIHKVALYNNGVGGDFQGVPATYFPLRKGGKVTLYQDAHVPQGCLPGLRVDGGDHDVSYESGNCWHDIFDAISQARRLVYIVGWSVYYNVSLIRDTRDGKDCTLGDLLKAKSQEGVRVLLLVWDDPTSKSMFGYKTVGLMNTYDEETRSFFKHSSVKVLLCPRSGGKGHSWLKQQEAGTIYTHHQKTVIVDADAGQHKRKIVAFIGGLDLCLGRYDTP…
MsPLD44	MS.gene67570.t1	CDS	ATGGCGGAAACCGGCGGTGAAGTTAACGGTAACGGTTTTACATATCTTCACGGCGATCTCGACTTAACTATAATCTCCGCTCGCCGGTTACCGAACATGGATATGTTCTCCGAGCGTTTCTGCCGTTGCATAACCGCCTGCGACACTATCAAATTCCATTCACCACCTTCCGACTCCACCACCACCTCCGCCGACGGCAGAACCACCACACACCGTGAACACCACCACCGGAGAAAAATTATACGAAGTGATCCCTACGTAACTGTTTCCGTACCGCAAGCAACCGTTGCACGGACACGTGTGTTGAAGAATTCACTGAATCCTGAGTGGAAGGAACGGTTTCACATTCCGTTAGCACACCCGGTTATTGATTTGGAGATTCGTGTTAAAGATGATGAT…
		Protein	MAETGGEVNGNGFTYLHGDLDLTIISARRLPNMDMFSERFCRCITACDTIKFHSPPSDSTTTSADGRTTTHREHHHRRKIIRSDPYVTVSVPQATVARTRVLKNSLNPEWKERFHIPLAHPVIDLEIRVKDDDVFGAELMGMVKIPAKRIATGELISGWFPIIASSGKPPKPDTALNIEMKFTPVDENPLYLRGIAADPEHGGVRHTYFPVRKGSSVRLYQDAHCPEGTVPEIQLDNGKVYRGENCWEDICYAITEAHHMVYLAGWSIYHKVKLVREPSRPLPKGGDLTLGDLLKYKSEEGVRVLLLVWDDKTSHDKVFFKTTGVMETHDEETRKFFKHSSVMCVLAPRYASSKMSFIKQQVVGTVFTHHQKCVIVDAQAAGNNRRVAAFIGGLDLCDG…
MsPLD45	MS.gene67512.t1	CDS	ATGGGAATGGTGAAGATTCCGGCAAAGAGAATTGCCACCGGAGAGTTAATTTCCGGTTGGTTTCCTATTATTGCTTCATCTGGTAAACCGCCTAAGCCGGATACAGCGTTGAATATCGAAATGAAGTTTACTCCGGTGGATGAGAATCCGCTATACCTGCGTGGCATTGCGGCTGATCCGGAACATGGAGGAGTGAGGCATACATATTTTCCGGTGAGGAAGGGGAGTTCTGTGAGGCTTTATCAAGATGCACATTGTCCAGAAGGAACTGTACCGGAGATTCAGCTTGATAACGGGAAGGTTGTTGGAACCGTTTTCACACACCACCAAAAATGTGTTATTGTGGACGCACAAGCTGCTGGTAATAACAGAAGGGTAGCTGCTTTTATAGGAGGTCTT…
		Protein	MGMVKIPAKRIATGELISGWFPIIASSGKPPKPDTALNIEMKFTPVDENPLYLRGIAADPEHGGVRHTYFPVRKGSSVRLYQDAHCPEGTVPEIQLDNGKVVGTVFTHHQKCVIVDAQAAGNNRRVAAFIGGLDLCDGRYDTPEHRLFRDLDTVFAGDFHNPTFPSGTRAPRQPWHDLHCRIDGPAAYDILINFEQRWRKATKWREFAILFKKASQWNDDALIRVDRISWILSPSLPTPHTPKEGYTIVPGDDPQIWVSSENDPENWHVQIFRSIDSGSMKGFPKRADQALSQNLICAKNLTIDKSIQTAYIQAIRSAQHFIYIENQYFIGSSYAWPSYNNAGADNLIPMELALKIASKIKAKERFAIYIVLPMWPEGDPKSGAVQEILFWQAQTMQMM…
MsPLD46	MS.gene025734.t1	CDS	ATGGCTCATTTGGTTTATGGTGAAACTCCATCTTTTGGAAACTCACACCATGGACAAGGTCAACAATTTGTTCCATTTCAAACCACTTCTAGTTCCTTAAGGATCTTACTATTACATGGCAACTTAGAAATATGCGTCCAAGAAGCGAAAAATCTTCCTAACATGGACACTTTTCACAAGAAAGTGGGGGAAATGTTTTCAGTCTTACCTAAAAAACTTGGTGGCAAAATTGAAGGCAAAATGTCTCGTAATATAACCAGTGATCCGTATGTAACTGTTTCTGTAGCTGGTGCGGTTATTGCAAGAACCTTTGTTATTAGAAACAATGAGAACCCTGTTTGGAATCAGCACTTCAATGTACCTGTTGCACATCTTGCATCAGAAATTCACTTTGTTGTA…
		Protein	MAHLVYGETPSFGNSHHGQGQQFVPFQTTSSSLRILLLHGNLEICVQEAKNLPNMDTFHKKVGEMFSVLPKKLGGKIEGKMSRNITSDPYVTVSVAGAVIARTFVIRNNENPVWNQHFNVPVAHLASEIHFVVKDNDIVGSQIIGAVGIPVEKLCDGAKVEGFFPILNTNGKPFKTETILSLSIQYTPVDKVALYSNGVGGDFQGVPATYFPLRKGGKVTLYQDAHVPQGCLPSLRVDGGDHDVSYENGNCWYDIFDAISQARRLVYIVGWSVYYNVSLIRDTRDGKDCTLGDLLKAKSQEGVRVLLLVWDDPTSNSMLGYKTVGLMNTYDEETRSFFKHSSVRVLLCPRSGGKGHSLLKQQEAGTIYTHHQKTVIVDADAGQHKRKILAFIGGLDLCL…
MsPLD47	MS.gene025735.t1	CDS	ATGGCTCATTTGGTTTATGGTGAAACTCCATCTTTTGGAAACTCAACCCATGGACAAGGTCAACAACTTGTTCCATTTCCAACCACTTCAAGTTCCTTAAGGATCCTACTCTTACATGGAAACTTAGAAATTTGCATTCAAGAGGCCAAAAACCTTCCTAACATGGACACTTTTCACAAGAACTTGGGGGCAATGCTTTCAATCCTACCTAAAAAACTTGGCAACAAAATGAACCAAACCAGTGATCCATATGTCACAGTTTCTGTGGCCGGTGCTGTGATTGCAAGAACTTTTGTGATCAGAAATGATGAGAATCCTGTTTGGATGCAACATTTTAATGTACCTGTTGCACATCAAGCATCAGAGATTCACTTTGTTGTAAAAGACAGTGATATTGTT…
		Protein	MAHLVYGETPSFGNSTHGQGQQLVPFPTTSSSLRILLLHGNLEICIQEAKNLPNMDTFHKNLGAMLSILPKKLGNKMNQTSDPYVTVSVAGAVIARTFVIRNDENPVWMQHFNVPVAHQASEIHFVVKDSDIVGSQLIGAVGIPVEKLCDGAKVEGFFPILNTNGKPFKTETVLSLSIQYTPIDKITLYSNGVGSDYQGVPATYFPLRKGGKVTLYQDAHVPQGCLPGLRVDGGDHDVSYESGNCWHDIFDAISQARRLVYIVGWSVYYNVSLIRDTRDGKDCTLGDLLKAKSQEGVRVLLLVWDDPTSKSMFGYKTVGLMNTYDEETRSFFKHSSVKVLLCPRSGGKGHSWLKQQEAGTIYTHHQKTVIVDADAGQHKRKIVAFIGGLDLCLGRYDTP…
MsPLD48	MS.gene063676.t1	CDS	ATGGCGGAAACCGGCGGTGAAGTTAACGGTAACGGTTTTACATATCTTCACGGCGATCTCGACTTAACTATAATCTCCGCTCGCCGGTTACCGAACATGGACATGTTCTCCGAGCGTTTCTGCCGTTGCATAACCGCCTGCGACACTATCAAATTCCATTCACCACCTTCCGACTCCACCACCACCTCCGCCGACGGCAGAACCACCACACACCGTGAACACCACCACCGGAGAAAAATTATACGAAGTGATCCCTACGTAACTGTTTCCGTACCGCAAGCAACCGTTGCACGGACACGTGTGTTGAAGAATTCACTGAATCCTGAGTGGAAGGAACGGTTTCACATTCCGTTAGCGCACCCGGTTATTGATTTGGAGATTCGTGTTAAAGATGATGAT…
		Protein	MAETGGEVNGNGFTYLHGDLDLTIISARRLPNMDMFSERFCRCITACDTIKFHSPPSDSTTTSADGRTTTHREHHHRRKIIRSDPYVTVSVPQATVARTRVLKNSLNPEWKERFHIPLAHPVIDLEIRVKDDDVFGAEVMGMVKIPAKRIATGELISGWFPIIASSGKPPKPDTALNIEMKFTPVDENPLYLRGIAADPEHGGVRHTYFPVRKGSSVRLYQDAHCPEGTVPEIQLDNGKVYRGENCWEDICYAITEAHHMVYLAGWSIYHKVKLVREPSRPLPKGGDLTLGDLLKYKSEEGVRVLLLVWDDKTSHDKVFFKTTGVMETHDEETRKFFKHSSVMCVLAPRYASSKMSFIKQQVVGTVFTHHQKCVIVDAQAAGNNRRVAAFIGGLDLCDG…
MsPLD49	MS.gene015516.t1	CDS	ATGGCTCATTTGGTTTATGGTGAAACTCCATCTTTTGGAAACTCACACCATGGACAAGGTCAACAATTTGTTCCATTTCAAACCACTTCTAGTTCCTTAAGGATCTTACTATTACATGGCAACTTAGAAATATGCGTCCAAGAAGCGAAAAATCTTCCTAACATGGACACTTTTCACAAGAAAGTGGGGGAAATGTTTTCAGTCTTACCTAAAAAACTTGGTGGCAAAATTGAAGGCAAAATGTCTCGTAATATAACCAGTGATCCGTATGTAACTGTTTCTGTAGCTGGTGCGGTTATTGCAAGAACCTTTGTTATTAGAAACAATGAGAACCCTGTTTGGAATCAGCACTTCAATGTACCTGTTGCACATCTTGCATCAGAAATTCACTTTGTTGTA…
		Protein	MAHLVYGETPSFGNSHHGQGQQFVPFQTTSSSLRILLLHGNLEICVQEAKNLPNMDTFHKKVGEMFSVLPKKLGGKIEGKMSRNITSDPYVTVSVAGAVIARTFVIRNNENPVWNQHFNVPVAHLASEIHFVVKDNDIVGSQIIGAVGIPVEKLSDGAKVEGFFPILNTNGKPFKTETILSLSIQYTPVDKVALYSNGVGGDFQGVPATYFPLRKGGKVTLYQDAHVPQGCLPSLRVDGGDHDVSYENGNCWYDIFDAISQARRLVYIVGWSVYYNVSLIRDTRDGKDCTLGDLLKAKSQEGVRVLLLVWDDPTSNSMLGYKTVGLMNTYDEETRSFFKHSSVRVLLCPRSGGKGHSLLKQQEAGTIYTHHQKTVIVDADAGQHKRKILAFIGGLDLCL…
MsPLD50	MS.gene015515.t1	CDS	ATGGCTCATTTGGTTTATGGTGAAACTCCATCTTTTGGAAACTCAACCCATGGCCAAGGTCAACAACTTGTTCCATTTCCAACCACTTCCAGTTCCTTAAGGATCCTACTCTTACATGGAAACTTAGAAATTTGCATTCAAGAGGCCAAAAACCTTCCTAACATGGACACTTTTCACAAGAACCTGGGGGCAATGCTTTCAATCCTACCTAAAAAACTTGGTAACAAAATGAACCAAACCAGTGATCCATATGTCACAGTTTCTGTGGCTGGTGCTGTGATTGCAAGAACTTTTGTGATCAGAAATGATGAGAACCCTGTTTGGATGCAACATTTTAATGTACCTGTTGCACATCAAGCATCAGAGATTCACTTTGTTGTAAAAGACAGTGATATTGTT…
		Protein	MAHLVYGETPSFGNSTHGQGQQLVPFPTTSSSLRILLLHGNLEICIQEAKNLPNMDTFHKNLGAMLSILPKKLGNKMNQTSDPYVTVSVAGAVIARTFVIRNDENPVWMQHFNVPVAHQASEIHFVVKDSDIVGSQLIGAVGIPVEKLCDGAKVEGFFPILNTNGKPFKTETILSLSIQYTPIDKITLYSNGVGSDYQGVPATYFPLRKGGNVTLYQDAHVPQGCLPGLRVDGGDHDVIYESGNCWHDIFDAISQARRLVYIVGWSVYYNVSLIRDTRDGKDCTLGDLLKAKSQEGVRVLLLVWDDPTSKSMFGYKTVGLMNTYDEETRSFFKHSSVKVLLCPRSGGKGHSWLKQQEAGTIYTHHQKTVIVDADAGQHKRKIVAFIGGLDLCLGRYDTP…
MsPLD51	MS.gene42387.t1	CDS	ATGGATAATAACTATGGTTATCCATATAGGTATCCAAACCCTTATATGTATCCCCCTAACCCTAACCCTCACCCTCACCCTCATCCTCATCCACCATATCCACCTCAAGATCCATATGCACATTCTCATACTCATCATGCTCCTCCTTATCCATATCCTTACATTTCTTCACATTCCTTCAACTATTCTTCCTATCCTAGATCACCACCACCACCATCATCATCATCAAATTCTACTGCACCATTTGATTATGCATACCCTCCACCTGCTCCTCTTCATCAATTAGTACCCTCAGCCCCACCCTCTTACCCCTACCATGTTCCTCCAGGGAGTCATCATAGTCCTCCTCAACATTCCCTTTCACACTCACACCATGCTAGCTTATTACAACATGGATCA…
		Protein	MDNNYGYPYRYPNPYMYPPNPNPHPHPHPHPPYPPQDPYAHSHTHHAPPYPYPYISSHSFNYSSYPRSPPPPSSSSNSTAPFDYAYPPPAPLHQLVPSAPPSYPYHVPPGSHHSPPQHSLSHSHHASLLQHGSSSQYYYYQQNTTHEDRPDLHSRHNSFSGPYWPDTSSSTAGGGVSQTSGGDNSKPSAYPRLDDLMNNVRLSDNQPTPPASPPAPAAAGQPFMHSISVSKLQQKKEDFYGHSNNSFSGWGSSYPSRVNSGRLSVSDYSGSFNGSMHSQSMQIVPVQNKGSLRVLLLHGNLDIWVHEAKNLPNMDMFHKTLGDMFGKLPGSVSNKIEGTMNKKITSDPYVSISVANAVIGRTFVISNSENPVWSQHFYVPVAHNAAEVHFYVKDSDVVG…
MsPLD52	MS.gene27622.t1	CDS	ATGGATAATAACTATGGTTATCCATATAGGTATCCAAACCCTTATATGTATCCCCCTAACCCTAACCCTCACCCTCACCCTCATCCTCATCCACCATATCCACCTCAAGATCCATATGCACATTCTCATACTCATCATGCTCCTCCTTATCCATATCCTTACATTTCTTCACATTCCTTAAACTATTCTTCCTATCCTAGATCACCACCACCACCATCATCATCATCATCAAATTCTACTGCACCATTTGATTATGCATACCCTCCACCTGCTCCTCTTCATCAATTAGTACCCTCAGCCCCACCCTCTTACCCCTACCATGTTCCTCCAGGGAGTCATCATAGTCCTCCTCAACATTCCCTTTCACACTCACACCATGCTAGCTTATTACAACATGGA…
		Protein	MDNNYGYPYRYPNPYMYPPNPNPHPHPHPHPPYPPQDPYAHSHTHHAPPYPYPYISSHSLNYSSYPRSPPPPSSSSSNSTAPFDYAYPPPAPLHQLVPSAPPSYPYHVPPGSHHSPPQHSLSHSHHASLLQHGSSSQYYYYQQNTTHEDRPDLHSRHNSFSGPYWPDTSSSTAGGGVSQTSGGDNSKPSAYPRLDDLMNNVRLSDNQPTPPASPPAPAAAGQPFMHSISVSKLQQKKEDFYGHSNNSFSGWGSSYPSRVNSGRLSVSDYSGSFNGSMHSQSMQIVPVQNKGSLRVLLLHGNLDIWVHEAKNLPNMDMFHKTLGDMFGKLPGSVSNKIEGTMNKKITSDPYVSISVANAVIGRTFVISNSENPVWSQHFYVPVAHNAAEVHFYVKDSDVV…
MsPLD53	MS.gene42212.t1	CDS	ATGGATAATAACTATGGTTATCCATATAGGTATCCAAACCCTTATATGTATCCCCCTAACCCTAACCCTCACCCTCACCCTCATCCTCATCCACCATATCCACCTCAAGATCCATATGCACATTCTCATACTCATCATGCTCCTCCTTATCCATATCCTTACATTTCTTCACATTCCTTAAACTATTCTTCCTATCCTAGATCACCACCACCACCATCATCATCATCATCAAATTCTACTGCACCATTTGATTATGCATACCCTCCACCTGCTCCTCTTCATCAATTAGTACCCTCAGCCCCACCCTCTTACCCCTACCATGTTCCTCCAGGGAGTCATCATAGTCCTCCTCAACATTCCCTTTCACACTCACACCATGCTAGCTTATTACAACATGGA…
		Protein	MDNNYGYPYRYPNPYMYPPNPNPHPHPHPHPPYPPQDPYAHSHTHHAPPYPYPYISSHSLNYSSYPRSPPPPSSSSSNSTAPFDYAYPPPAPLHQLVPSAPPSYPYHVPPGSHHSPPQHSLSHSHHASLLQHGSSSQYYYYQQNTTHEDRPDLHSRHNSFSGPYWPDTSSSTAGGGVSQTSGGDNSKPSAYPRLDDLMNNVRLSDNQPTPPASPPAPAAAGQPFMHSISVSKLQQKKEDFYGHSNNSFSGWGSSYPSRVNSGRLSVSDYSGSFNGSMHSQSMQIVPVQNKGSLRVLLLHGNLDIWVHEAKNLPNMDMFHKTLGDMFGKLPGSVSNKIEGTMNKKITSDPYVSISVANAVIGRTFVISNSENPVWSQHFYVPVAHNAAEVHFYVKDSDVV…
MsPLD54	MS.gene96040.t1	CDS	ATGTTCCTCCAGGGAGTCATCATAGTCCTCCTCAACATTCCCTTTCACACTCACACCATGCTAGCTTATTACAACATGGATCATCCTCTCAACCGTCCTGATCTTCATTCGCGTCATAATAGCTTCTCTGGTCCTTACTGGCCAGATACATCAAGTTCAACAGCAGGTGGTGGAGTATCACAAACTAGTGGCGGTGATAATTCCAAGCCGTCTGCTTATCCGCGTTTGGATGATCTAATGAACAATGTTAGGTTGTCTGATAACCAGCCAACTCCTCCTGCATCGCCTCCAGCTCCTGCAGCTGCAGGTCAACCTTTTATGCATTCGATTTCGGTATCAAAGTTGCAACAGAAGAAGGAGGATTTTTATGGACATTCGAATAACTCCTTCTCCGGTTGG…
		Protein	MFLQGVIIVLLNIPFHTHTMLAYYNMDHPLNRPDLHSRHNSFSGPYWPDTSSSTAGGGVSQTSGGDNSKPSAYPRLDDLMNNVRLSDNQPTPPASPPAPAAAGQPFMHSISVSKLQQKKEDFYGHSNNSFSGWGSSYPSRVNSGRLSVSDYSGSFNGSMHSQSMQIVPVQNKGSLRVLLLHGNLDIWVHEAKNLPNMDMFHKTLGDMFGKLPGSVSNKIEGTMNKKITSDPYVSISVANAVIGRTFVISNSENPVWSQHFYVPVAHNAAEVHFYVKDSDVVGSQLIGTVAIPVEQIYSGAIVQGTYPILNNNGKPYKQGAALSLSIQYIPMEQLSFYHQGVGAGPEYIGVPATYFPLRKGGNVTLYQDAHVPDGTLPNVLLDSGMFYVHGKCWHDIFDA…
MsPLD55	MS.gene019429.t1	CDS	ATGGATAATCATGGTTCTGCACCTCCATATGGATATCCAAACCCTTATGCATATCCTCCATATCCATACCCTCCTCCAAATCCATCTCATGATCCATATGCACCTCCACCAGTATCTTCTCCTTATCCATATGAATCATATCCACCAAATTCTTCACATTCCTTCTACCCTTATCCACCAAAACCTTTAGAGTTTCCTACTTCTCAACCATCTCATGCTTATCCTTACCCTTACCAACAATACCCTCCAATCAATGATGGTTCAAACCCTCCTCATAGTTACCAACAATACCCTCCAATTAGTGATGGTTCTTCAAACCCTCCTCATAGTTCTCCTTACCCTCACCAATACCCTCCAACTAGTGATGATTCACATCCTCCTCCTAGTTCTGCTTACCCT…
		Protein	MDNHGSAPPYGYPNPYAYPPYPYPPPNPSHDPYAPPPVSSPYPYESYPPNSSHSFYPYPPKPLEFPTSQPSHAYPYPYQQYPPINDGSNPPHSYQQYPPISDGSSNPPHSSPYPHQYPPTSDDSHPPPSSAYPHLNDLMSNVQISDNRPSAPVMTHSYSVLNEEKKEEFYGHSSSNSFSGYEHSYSGVGGSPNFSAYPGSNADSVHSQSLQIVPAQYKGSLKYLLLHGNLDIYVHSAKNLPNMDMFHKTLGDVFGKFPGNVSNKIEGTVTRKITSDPYVSISLLNAVVGRTFVISNSENPVWEQHFHVPVAHHAAEVHFVVKDSDVVGSQLIGIVAIPVEQLYSGEKVQGTYPILNSNGKPCKPGAVLSVTIQFLPMEKLIIYHQGVGAGPNYIGVPGT…
MsPLD56	MS.gene072112.t1	CDS	ATGGAGGAGACGCCTACCATTCTGCATGGAACAATTGAAGCTACCATCTTCAATGCCTCACCCTACACATCATTTTTCCCCTTCAATTGCATATGTTCAAATGGAGAGCCTGCTTATGTAACCATCAAAGTTGATAACAAGGTGGTTGCAAAAACAAGCAAAGAAAGAAATCGTATTTGGAACCAAACCTTTCATATTCAATGTGCTCATCCAGCTGATTCAGTTATCACCATTACATTGAAAACATTAGATTCAAATTTAGGGAAGTACCATATCAAGGCCCAACAACTTTTGAAGGAAGGAAGTATAATCAATGGAATATTTCCTCTCCTCATGGAAAATGAAAAACCAAACCCTAAACTTAAATTGAAATTTATATTATGGTTTAAGCCTGCAAAA…
		Protein	MEETPTILHGTIEATIFNASPYTSFFPFNCICSNGEPAYVTIKVDNKVVAKTSKERNRIWNQTFHIQCAHPADSVITITLKTLDSNLGKYHIKAQQLLKEGSIINGIFPLLMENEKPNPKLKLKFILWFKPAKLEQSLAKVLSNSEFQGLKDAKFPQRSNCQVKLYHDAHHSPTFQPPFDPCGTPTNLWEDVYKAIEGSKHVVYIAAWSLNPKMVLVRDPHTEIQHARGMTLGELLKKKADEGVAVRVMVWDDETSLPFIKNKDLMNTHDEDALTYFNHTKVVCKKCPRLHHKFPTLFAHHQKTITVDTKVPKSVSERQIMSFVGGLDLCDGRYDTEQHSLFQTLIKESHCYDFYQPNIQEANLNKGGPRVPWHDAHACVIGEAAWDVLTNFEQRWTKQ…
MsPLD57	MS.gene36927.t1	CDS	ATGGACAATCATGGTTCTGCACCTCCATATGGATATCCAAACCCTTATGCATATCCTCCATATCCATACCCTCCTCCAAATCCATCTCATGATCCATATGCACCTCCACCAGTATCTTCTCCTTATCCATATGAATCATATCCACCAAATTCTTCACATTCCTTCTACACTTATCCACCAAAACCTTTAGAGTTTCCTACTTCTCAACCATCTCATGCTTATCCTTACCCTTACCAACAATACCCTCCAATCAATGATGGTTCAAACCCTCCTCATAGTTCTCCTTACCCTCACCAATACCCTCCAATTAGTGATGGTTCAAACCCTCCTCATAGTTCTCCTTACCCTCACCAATACCCTCCAGTTAGTGATGGTTCTAACCCTCCTCTTAGTTCTGCT…
		Protein	MDNHGSAPPYGYPNPYAYPPYPYPPPNPSHDPYAPPPVSSPYPYESYPPNSSHSFYTYPPKPLEFPTSQPSHAYPYPYQQYPPINDGSNPPHSSPYPHQYPPISDGSNPPHSSPYPHQYPPVSDGSNPPLSSAYPHLNDLMSNVQISDNRPSAPVMTHSYSVLNEEKKEEFYGHSSSNSFSGYEHSYSGVGGSPNLSAYPGSNDDSVHSQSLQIVPAQYKGSLKYLLLHGNLDIYVHSAKNLPNMDMFHKTLGDVFGKFPGNVSNKIEGTVTRKITSDPYVSISLLNAVVGRTFVISNSENPVWEQHFHVPVAHHAAEVHFVVKDSDVVGSQLIGIVAIPVEQLYSGEKVQGTYPILNSNGKPCKPGAVLSVTIQFLPMEKLIIYHQGVGAGPNYIGVP…
MsPLD58	MS.gene37538.t1	CDS	ATGGACAATCATGGTTCTGCACCTCCATATGGATATCCAAACCCTTATGCATATCCTCCATATCCATACCCTCCTCCAAATCCATCTCATGATCCATATGCACCTCCACCAGTATCTTCTCCTTATCCATATGAATCATATCCACCAAATTCTTCACATTCCTTCTACCCTTATCCACCAAAACCTTTAGAGTTTCCTACTTCTCAACCATCTCATGCTTATCCTTACCCTTACCAACAATACCCTCCAATCAATGGTGGTTCAAACCCTCATCATAGTTCTGCTTACCCCCCTTACCAACAATACCCTCCAATTAGTGATGGTTCAAACCCTCCTCATAGTTCTCCTTACCCTCACCAATACCCTCCAACTAGTGATGGTTCACATCCTCCTCCTAGT…
		Protein	MDNHGSAPPYGYPNPYAYPPYPYPPPNPSHDPYAPPPVSSPYPYESYPPNSSHSFYPYPPKPLEFPTSQPSHAYPYPYQQYPPINGGSNPHHSSAYPPYQQYPPISDGSNPPHSSPYPHQYPPTSDGSHPPPSSAYPHLNDLMSNVQISDNRPSAPVMTHSYSVLNEEKKEEFYGHSSSNSFSGYEHSYSGVGGSQNLSAYPGSNDDSVHSQSLQIVPAQYKGSLKYLLLHGNLDIYVHSAKNLPNMDMFHKTLGDVFGKFPGNVSNKIEGTVTRKITSDPYVSISLLNAVVGRTFVISNSENPVWEQHFHVPVAHHAAEVHFVVKDSDVVGSQLIGIVAIPVEQLYSGEKVQGTYPILNSNGKPCKPGAVLSVTIQFLPMEKLIIYHQGVGAGPNYIG…
MsPLD59	MS.gene63691.t1	CDS	ATGGATAATCATGGTTCTGCACCTCCATATGGATATCCAAACCCTTATGCATATCCTCCATATCCATATCCTCCTCCAAATCCATCTCATGATCCATATGCACCTCCACCAGTATCTGCTCCTTATCCATATGAATCATATCCACCAAATTCTTCACATTCCTTCTACACTTATCCACCAAAACCTTTAGAGTTTCCTACTTCTCAACCATCTCATGCTTATCCTTACCCTTACCAACAATACCCTCCAATCAATGATGGTTCAAACCCTCCTCATAGTTCTCCTTACCCTCACCAATACCCTCCAACTAGTGATGGTTCACATCCTCCTCCTAGTTCTGCTTACCCTCATTTGAATGATCTTATGAGCAATGTTCAGATATCTGATAACAGGCCAAGT…
		Protein	MDNHGSAPPYGYPNPYAYPPYPYPPPNPSHDPYAPPPVSAPYPYESYPPNSSHSFYTYPPKPLEFPTSQPSHAYPYPYQQYPPINDGSNPPHSSPYPHQYPPTSDGSHPPPSSAYPHLNDLMSNVQISDNRPSAPVMTHSYSVLNEEKKEEFYGHSSSNSFSGYEHSYSGVGGSQNLSAYPGSNDDSVHSQSLQIVPAQYKGSLKYLLLHGNLDIYVHSAKNLPNMDMFHKTLGDVFGKFPGNVSNKIEGTVTRKITSDPYVSISLLNAVVGRTFVISNSENPVWEQHFHVPVAHHAAEVHFVVKDSDVVGSQLIGVVAIPVEQLYSGEKVQGTYPILNSNGKPCKPGAVLSVTIQFLPIEKLIIYHQGVGAGPNYIGVPGTYFPLRKGGTVTLYQDAH…
*The sequences have been manually curated
