# Supplementary material for: Genome-wide investigation of the PLD gene family in alfalfa (Medicago sativa L.): identification, analysis and expression
Source: BMC Genomics. 2022 Mar 28;23:243. doi: 10.1186/s12864-022-08424-9 (PMC8962232; doi:10.1186/s12864-022-08424-9)
Supplement: Supplementary file 3 — Additional file 3. List of 10 motifs with basic information. [file 12864_2022_8424_MOESM3_ESM.xlsx]

## Sheet: Sheet1
Additional file 3. List of 10 motifs with basic information
motif	E-value	Sites	Width
1	1.3e-2531	59	50
2	4.6e-1798	61	41
3	2.6e-1738	61	37
4	4.2e-1404	61	32
5	5.3e-1372	61	29
6	1.0e-1482	48	41
7	3.5e-973	52	25
8	7.0e-875	58	26
9	3.9e-1135	47	35
10	7.6e-840	58	21
