# Supplementary material for: Genome-wide investigation of the PLD gene family in alfalfa (Medicago sativa L.): identification, analysis and expression
Source: BMC Genomics. 2022 Mar 28;23:243. doi: 10.1186/s12864-022-08424-9 (PMC8962232; doi:10.1186/s12864-022-08424-9)
Supplement: Supplementary file 5 — Additional file 5. List of synteny gene pairs and tandem duplication gene pairs of the MsPLD gene family. [file 12864_2022_8424_MOESM5_ESM.xlsx]

## Sheet: Sheet1
Additional file 5. List of synteny gene pairs and tandem duplication gene pairs of the MsPLD gene family
Gene Name	Gene ID	Gene Name	Gene ID	Duplication Type
MsPLD01	MS.gene005281.t1	MsPLD02	MS.gene40819.t1
MsPLD04	MS.gene00253.t1	MsPLD06	MS.gene071874.t1
MsPLD04	MS.gene00253.t1	MsPLD11	MS.gene67327.t1
MsPLD04	MS.gene00253.t1	MsPLD15	MS.gene038940.t1
MsPLD05	MS.gene36409.t1	MsPLD08	MS.gene50038.t1
MsPLD06	MS.gene071874.t1	MsPLD11	MS.gene67327.t1
MsPLD05	MS.gene36409.t1	MsPLD14	MS.gene85200.t1
MsPLD06	MS.gene071874.t1	MsPLD15	MS.gene038940.t1
MsPLD11	MS.gene67327.t1	MsPLD15	MS.gene038940.t1
MsPLD10	MS.gene50038.t1	MsPLD14	MS.gene85200.t1
MsPLD07	MS.gene86393.t1	MsPLD13	MS.gene89026.t1
MsPLD07	MS.gene86393.t1	MsPLD30	MS.gene75365.t1	Segmental duplication
MsPLD07	MS.gene86393.t1	MsPLD38	MS.gene034074.t1	Segmental duplication
MsPLD13	MS.gene89026.t1	MsPLD30	MS.gene75365.t1	Segmental duplication
MsPLD13	MS.gene89026.t1	MsPLD38	MS.gene034074.t1	Segmental duplication
MsPLD18	MS.gene52800.t1	MsPLD21	MS.gene014379.t1
MsPLD16	MS.gene32629.t1	MsPLD20	MS.gene072894.t1
MsPLD17	MS.gene32627.t1	MsPLD19	MS.gene072896.t1
MsPLD18	MS.gene52800.t1	MsPLD24	MS.gene69358.t1
MsPLD16	MS.gene32629.t1	MsPLD22	MS.gene014832.t1
MsPLD18	MS.gene52800.t1	MsPLD27	MS.gene064799.t1
MsPLD16	MS.gene32629.t1	MsPLD25	MS.gene67061.t1
MsPLD17	MS.gene32627.t1	MsPLD26	MS.gene67059.t1
MsPLD21	MS.gene014379.t1	MsPLD24	MS.gene69358.t1
MsPLD21	MS.gene014379.t1	MsPLD27	MS.gene064799.t1
MsPLD19	MS.gene072896.t1	MsPLD26	MS.gene67059.t1
MsPLD20	MS.gene072894.t1	MsPLD25	MS.gene67061.t1
MsPLD22	MS.gene014832.t1	MsPLD25	MS.gene67061.t1
MsPLD23	MS.gene014830.t1	MsPLD26	MS.gene67059.t1
MsPLD24	MS.gene69358.t1	MsPLD27	MS.gene064799.t1
MsPLD28	MS.gene026763.t1	MsPLD30	MS.gene75365.t1
MsPLD29	MS.gene47888.t1	MsPLD31	MS.gene030945.t1
MsPLD28	MS.gene026763.t1	MsPLD36	MS.gene60041.t1
MsPLD28	MS.gene026763.t1	MsPLD38	MS.gene034074.t1
MsPLD30	MS.gene75365.t1	MsPLD36	MS.gene60041.t1
MsPLD30	MS.gene75365.t1	MsPLD38	MS.gene034074.t1
MsPLD31	MS.gene030945.t1	MsPLD37	MS.gene27931.t1
MsPLD36	MS.gene60041.t1	MsPLD38	MS.gene034074.t1
MsPLD40	MS.gene20350.t1	MsPLD42	MS.gene22597.t1
MsPLD39	MS.gene64823.t1	MsPLD44	MS.gene67570.t1
MsPLD40	MS.gene20350.t1	MsPLD46	MS.gene025734.t1
MsPLD39	MS.gene64823.t1	MsPLD48	MS.gene063676.t1
MsPLD40	MS.gene20350.t1	MsPLD49	MS.gene015516.t1
MsPLD42	MS.gene22597.t1	MsPLD46	MS.gene025734.t1
MsPLD44	MS.gene67570.t1	MsPLD48	MS.gene063676.t1
MsPLD42	MS.gene22597.t1	MsPLD49	MS.gene015516.t1
MsPLD43	MS.gene22596.t1	MsPLD50	MS.gene015515.t1
MsPLD46	MS.gene025734.t1	MsPLD49	MS.gene015516.t1
MsPLD51	MS.gene42387.t1	MsPLD52	MS.gene27622.t1
MsPLD51	MS.gene42387.t1	MsPLD53	MS.gene42212.t1
MsPLD51	MS.gene42387.t1	MsPLD54	MS.gene96040.t1
MsPLD52	MS.gene27622.t1	MsPLD53	MS.gene42212.t1
MsPLD52	MS.gene27622.t1	MsPLD54	MS.gene96040.t1
MsPLD53	MS.gene42212.t1	MsPLD54	MS.gene96040.t1
MsPLD55	MS.gene019429.t1	MsPLD57	MS.gene36927.t1
MsPLD55	MS.gene019429.t1	MsPLD58	MS.gene37538.t1
MsPLD55	MS.gene019429.t1	MsPLD59	MS.gene63691.t1
MsPLD57	MS.gene36927.t1	MsPLD58	MS.gene37538.t1
MsPLD57	MS.gene36927.t1	MsPLD59	MS.gene63691.t1
MsPLD58	MS.gene37538.t1	MsPLD59	MS.gene63691.t1
MsPLD49	MS.gene015516.t1	MsPLD50	MS.gene015515.t1	Tandem duplication
MsPLD46	MS.gene025734.t1	MsPLD47	MS.gene025735.t1	Tandem duplication
MsPLD31	MS.gene030945.t1	MsPLD32	MS.gene052137.t1	Tandem duplication
MsPLD34	MS.gene052139.t1	MsPLD35	MS.gene030946.t1	Tandem duplication
MsPLD32	MS.gene052137.t1	MsPLD33	MS.gene052138.t1	Tandem duplication
MsPLD33	MS.gene052138.t1	MsPLD34	MS.gene052139.t1	Tandem duplication
MsPLD08	MS.gene057038.t1	MsPLD09	MS.gene057037.t1	Tandem duplication
MsPLD40	MS.gene20350.t1	MsPLD41	MS.gene20351.t1	Tandem duplication
