# Supplementary material for: Genome-wide investigation of the PLD gene family in alfalfa (Medicago sativa L.): identification, analysis and expression
Source: BMC Genomics. 2022 Mar 28;23:243. doi: 10.1186/s12864-022-08424-9 (PMC8962232; doi:10.1186/s12864-022-08424-9)
Supplement: Supplementary file 6 — Additional file 6. Sequences of primers used in qRT-PCR analysis. [file 12864_2022_8424_MOESM6_ESM.xlsx]

## Sheet: Sheet1
Additional file 6. Sequences of primers used in qRT-PCR analysis
Sequence 1		Sequence 2		Ka	Ks	Ka/Ks	Selection pressure
Name	ID	Name	ID
MsPLD01	MS.gene005281.t1	MsPLD02	MS.gene40819.t1	0.00752684	0.0251753	0.298977	Purifying selection
MsPLD04	MS.gene00253.t1	MsPLD06	MS.gene071874.t1	0.00192796	0.0489138	0.0394155	Purifying selection
MsPLD04	MS.gene00253.t1	MsPLD11	MS.gene67327.t1	0	0.0013181	0	Purifying selection
MsPLD04	MS.gene00253.t1	MsPLD15	MS.gene038940.t1	0.00115596	0.0213609	0.0541157	Purifying selection
MsPLD05	MS.gene36409.t1	MsPLD08	MS.gene057038.t1	0	0.00409837	0	Purifying selection
MsPLD06	MS.gene071874.t1	MsPLD11	MS.gene67327.t1	0.00192796	0.0475111	0.0405792	Purifying selection
MsPLD05	MS.gene36409.t1	MsPLD14	MS.gene85200.t1	0.000563	0.0102812	0.0547151	Purifying selection
MsPLD06	MS.gene071874.t1	MsPLD15	MS.gene038940.t1	0.00154222	0.0516977	0.0298315	Purifying selection
MsPLD11	MS.gene67327.t1	MsPLD15	MS.gene038940.t1	0.00115596	0.0200079	0.0577752	Purifying selection
MsPLD10	MS.gene50038.t1	MsPLD14	MS.gene85200.t1	0.00168863	0.00615493	0.274355	Purifying selection
MsPLD07	MS.gene86393.t1	MsPLD13	MS.gene89026.t1	0.000531	0.00367986	0.144432	Purifying selection
MsPLD07	MS.gene86393.t1	MsPLD30	MS.gene75365.t1	0.0814568	0.782505	0.104098	Purifying selection
MsPLD07	MS.gene86393.t1	MsPLD38	MS.gene034074.t1	0.082633	0.804275	0.102742	Purifying selection
MsPLD13	MS.gene89026.t1	MsPLD30	MS.gene75365.t1	0.0820505	0.772169	0.10626	Purifying selection
MsPLD13	MS.gene89026.t1	MsPLD38	MS.gene034074.t1	0.0832275	0.793632	0.104869	Purifying selection
MsPLD18	MS.gene52800.t1	MsPLD21	MS.gene014379.t1	0.00201918	0.00352113	0.573447	Purifying selection
MsPLD16	MS.gene32629.t1	MsPLD20	MS.gene072894.t1	0.0202387	0.028356	0.713737	Purifying selection
MsPLD17	MS.gene32627.t1	MsPLD19	MS.gene072896.t1	0	0	NaN	Purifying selection
MsPLD18	MS.gene52800.t1	MsPLD24	MS.gene69358.t1	0.00151388	0.00352113	0.42994	Purifying selection
MsPLD16	MS.gene32629.t1	MsPLD22	MS.gene014832.t1	0.0230542	0.0224006	1.02918	Purifying selection
MsPLD18	MS.gene52800.t1	MsPLD27	MS.gene064799.t1	0.00151388	0.00352113	0.42994	Purifying selection
MsPLD16	MS.gene32629.t1	MsPLD25	MS.gene67061.t1	0.0163865	0.0244321	0.670695	Purifying selection
MsPLD17	MS.gene32627.t1	MsPLD26	MS.gene67059.t1	0	0.00365854	0	Purifying selection
MsPLD21	MS.gene014379.t1	MsPLD24	MS.gene69358.t1	0.000504	0.00352113	0.143217	Purifying selection
MsPLD21	MS.gene014379.t1	MsPLD27	MS.gene064799.t1	0.000504	0.00352113	0.143217	Purifying selection
MsPLD19	MS.gene072896.t1	MsPLD26	MS.gene67059.t1	0	0.00365854	0	Purifying selection
MsPLD20	MS.gene072894.t1	MsPLD25	MS.gene67061.t1	0.00305719	0.00630786	0.484664	Purifying selection
MsPLD22	MS.gene014832.t1	MsPLD25	MS.gene67061.t1	0.0057651	0.000628	9.1742	Purifying selection
MsPLD23	MS.gene014830.t1	MsPLD26	MS.gene67059.t1	0.00103851	0.0241134	0.0430679	Purifying selection
MsPLD24	MS.gene69358.t1	MsPLD27	MS.gene064799.t1	0	0	NaN	Purifying selection
MsPLD28	MS.gene026763.t1	MsPLD30	MS.gene75365.t1	0.000533	0.0260572	0.0204496	Purifying selection
MsPLD29	MS.gene47888.t1	MsPLD31	MS.gene030945.t1	0	0	NaN	Purifying selection
MsPLD28	MS.gene026763.t1	MsPLD36	MS.gene60041.t1	0	0.00735976	0	Purifying selection
MsPLD28	MS.gene026763.t1	MsPLD38	MS.gene034074.t1	0.000533	0.0260774	0.0204292	Purifying selection
MsPLD30	MS.gene75365.t1	MsPLD36	MS.gene60041.t1	0.000533	0.0298547	0.0178484	Purifying selection
MsPLD30	MS.gene75365.t1	MsPLD38	MS.gene034074.t1	0.00106615	0.0413574	0.0257788	Purifying selection
MsPLD31	MS.gene030945.t1	MsPLD37	MS.gene27931.t1	0.00208288	0.0272303	0.0764912	Purifying selection
MsPLD36	MS.gene60041.t1	MsPLD38	MS.gene034074.t1	0.000533	0.0298779	0.0178306	Purifying selection
MsPLD40	MS.gene20350.t1	MsPLD42	MS.gene22597.t1	0.00700153	0.0189434	0.369603	Purifying selection
MsPLD39	MS.gene64823.t1	MsPLD44	MS.gene67570.t1	0.00248088	0.0189366	0.13101	Purifying selection
MsPLD40	MS.gene20350.t1	MsPLD46	MS.gene025734.t1	0.00808452	0.0324943	0.248798	Purifying selection
MsPLD39	MS.gene64823.t1	MsPLD48	MS.gene063676.t1	0.000496	0.013699	0.0361914	Purifying selection
MsPLD40	MS.gene20350.t1	MsPLD49	MS.gene015516.t1	0.00700185	0.0305386	0.229279	Purifying selection
MsPLD42	MS.gene22597.t1	MsPLD46	MS.gene025734.t1	0.00322292	0.0325099	0.0991368	Purifying selection
MsPLD44	MS.gene67570.t1	MsPLD48	MS.gene063676.t1	0.00198405	0.0294708	0.0673225	Purifying selection
MsPLD42	MS.gene22597.t1	MsPLD49	MS.gene015516.t1	0.00646005	0.0344613	0.187458	Purifying selection
MsPLD43	MS.gene22596.t1	MsPLD50	MS.gene015515.t1	0.0114814	0.0260564	0.440637	Purifying selection
MsPLD46	MS.gene025734.t1	MsPLD49	MS.gene015516.t1	0.003019	0.0123696	0.244066	Purifying selection
MsPLD51	MS.gene42387.t1	MsPLD52	MS.gene27622.t1	0.000782	0.00515965	0.151608	Purifying selection
MsPLD51	MS.gene42387.t1	MsPLD53	MS.gene42212.t1	0.000391	0.00386474	0.101189	Purifying selection
MsPLD51	MS.gene42387.t1	MsPLD54	MS.gene96040.t1	0.00970147	0.0181115	0.535651	Purifying selection
MsPLD52	MS.gene27622.t1	MsPLD53	MS.gene42212.t1	0.000391	0.00128452	0.304201	Purifying selection
MsPLD52	MS.gene27622.t1	MsPLD54	MS.gene96040.t1	0.010146	0.0181183	0.559986	Purifying selection
MsPLD53	MS.gene42212.t1	MsPLD54	MS.gene96040.t1	0.00970183	0.0165939	0.584663	Purifying selection
MsPLD55	MS.gene019429.t1	MsPLD57	MS.gene36927.t1	0.00501849	0.0306378	0.1638	Purifying selection
MsPLD55	MS.gene019429.t1	MsPLD58	MS.gene37538.t1	0.00396937	0.0228761	0.173516	Purifying selection
MsPLD55	MS.gene019429.t1	MsPLD59	MS.gene63691.t1	0.00445893	0.0146824	0.303693	Purifying selection
MsPLD57	MS.gene36927.t1	MsPLD58	MS.gene37538.t1	0.00479468	0.0312618	0.153372	Purifying selection
MsPLD57	MS.gene36927.t1	MsPLD59	MS.gene63691.t1	0.0036068	0.0332916	0.10834	Purifying selection
MsPLD58	MS.gene37538.t1	MsPLD59	MS.gene63691.t1	0.00211909	0.0139962	0.151405	Purifying selection
MsPLD49	MS.gene015516.t1	MsPLD50	MS.gene015515.t1	0.0323033	0.174915	0.18468	Purifying selection
MsPLD46	MS.gene025734.t1	MsPLD47	MS.gene025735.t1	0.029389	0.169707	0.173175	Purifying selection
MsPLD31	MS.gene030945.t1	MsPLD32	MS.gene052137.t1	0	0	NaN	Purifying selection
MsPLD34	MS.gene052139.t1	MsPLD35	MS.gene030946.t1	0.0106799	0.0146393	0.729541	Purifying selection
MsPLD32	MS.gene052137.t1	MsPLD33	MS.gene052138.t1	0	0	NaN	Purifying selection
MsPLD33	MS.gene052138.t1	MsPLD34	MS.gene052139.t1	0.0106799	0.0146393	0.729541	Purifying selection
MsPLD08	MS.gene057038.t1	MsPLD09	MS.gene057037.t1	0	0	NaN	Purifying selection
MsPLD40	MS.gene20350.t1	MsPLD41	MS.gene20351.t1	0.0294439	0.160625	0.183308	Purifying selection
