# Supplementary material for: Genome-wide investigation of the PLD gene family in alfalfa (Medicago sativa L.): identification, analysis and expression
Source: BMC Genomics. 2022 Mar 28;23:243. doi: 10.1186/s12864-022-08424-9 (PMC8962232; doi:10.1186/s12864-022-08424-9)
Supplement: Supplementary file 7 — Additional file 7. List of synonymous and nonsynonymous substitutions of MsPLD gene pairs in alfalfa. [file 12864_2022_8424_MOESM7_ESM.xlsx]

## Sheet: Sheet1
Additional file 7. List of synonymous and nonsynonymous substitutions of MsPLD gene pairs in alfalfa
Primer name	Sequence (5' to 3')
MsPLD01-F	ACCGGAGAAATAAGCCCGAT
MsPLD01-R	TGAACAACACAACGCAAAACG
MsPLD05-F	CGGCTTGGGATGTGTTAGC
MsPLD05-R	CGACCGGTATACTTGCACTT
MsPLD07-F	GCCAGGAGGAGACATCACAC
MsPLD7-R	GCGAGGGCATAAGACACAGT
MsPLD11-F	ACTGCGTCGGAGATTACGTC
MsPLD11-R	AGCATCAGGACGAGAAACGG
MsPLD13-F	TCCTCGGAACTATTTGTCGTT
MsPLD13-R	GGCCTCTTGAGCTCGCATA
MsPLD18-F	GCAATGGGTGCATACCAACC
MsPLD18-R	TAAGTGCTCTGCCCACAAGG
MsPLD39-F	TTCATCCGGTAAACCGCCC
MsPLD39-R	GCCTCACTCCTCCATGTTCC
MsPLD41-F	ACCCTTCAAGACTGAAACCGT
MsPLD41-R	ACACCTTGAAAATCACCACCA
MsPLD47-F	TGGGCAACCAAGCATTCTAAAC
MsPLD47-R	TCAATGCTCTCTGGTTGCTTG
MsPLD51-F	TGGGTTCACAGCTCATTGGT
MsPLD51-R	ATGGATAGGCTCAGAGCAGC
MsPLD55-F	GGCGTGATATGGTTGATGCC
MsPLD55-R	TACCAGGTCCAACAGCATCC
MsPLD59-F	CTTATCCACGCGGACAGGTT
MsPLD59-R	CAGTCGAGGCTCTCTGGTTG
GAPDH-F	GGCTGCCATCAAGGAGGAAT
GAPDH-R	TCCAAGCTCAGCCTCATCAAG
OE-MsPLD05-F	ATGGATAAGCTCATTCATGG
OE-MsPLD05-R	GGAGACAGTAATGGTGAATC
